# Supplementary material for: Potential causal factors of CFS/ME: a concise and systematic scoping review of factors researched
Source: J Transl Med. 2020 Dec 14;18:484. doi: 10.1186/s12967-020-02665-6 (PMC7734915; doi:10.1186/s12967-020-02665-6)
Supplement: Supplementary file 4 — Additional file 4: Appendix S4. A list of all included 1,161 primary studies sorted alphabetically by main potential causal factor(s) researched. [file 12967_2020_2665_MOESM4_ESM.xlsx]

## Sheet: Sheet1
Study	Aetiogical factor(s), alphabetic
Abdel-Dayem H M; Love C ; Sadek S ; Yang J ; Rivera L ; Gandikota N ; Levine S ; (2010). Reversible SPECT brain perfusion abnormalities (CBF) in Chronic Fatigue Syndrome (CFS): An evidence of systemic etiology. European Journal of Nuclear Medicine and Molecular Imaging. 37(S391).	Circulatory
Allen J ; Murray A ; Di Maria ; C ; Newton J L; (2012). Chronic fatigue syndrome and impaired peripheral pulse characteristics on orthostasisa new potential diagnostic biomarker. Physiological Measurement. 33(231-241).	Circulatory
Boissoneault J ; Letzen J ; Lai S ; O'Shea A ; Craggs J ; Robinson M E; Staud R ; (2016). Abnormal resting state functional connectivity in patients with chronic fatigue syndrome: an arterial spin-labeling fMRI study. Magn Reson Imaging. 34(603-8).	Circulatory
Boissoneault J ; Letzen J ; Lai S ; Robinson M E; Staud R ; (2016). Static and dynamic functional connectivity in patients with chronic fatigue syndrome: use of arterial spin labelling fMRI. Clin Physiol Funct Imaging. 28(28).	Circulatory
Boissoneault, J., et al. (2019). "Cerebral blood flow and heart rate variability predict fatigue severity in patients with chronic fatigue syndrome." 13(3): 789-797.	Circulatory
Bou-Holaigah I ; Rowe P C; Kan J ; Calkins H ; (1995). The relationship between neurally mediated hypotension and the chronic fatigue syndrome. Jama. 274(961-7).	Circulatory
Costigan A ; Elliott C ; McDonald C ; Newton J L; (2010). Orthostatic symptoms predict functional capacity in chronic fatigue syndrome: implications for management. Qjm. 103(589-95).	Circulatory
Craggs J ; Gay C ; O'Shea A ; Madhavan R ; Price D ; Robinson M ; Staud R ; (2014). Resting state functional connectivity differs between chronic fatigue syndrome patients and healthy controls. Arthritis and Rheumatology. 66(S397).	Circulatory
Craggs J ; Lai S ; Madhavan R ; Price D ; Robinson M ; Staud R ; (2014). Cognitive task related hypoperfusion of frontal gyrus in patients with chronic fatigue. Arthritis and Rheumatology. 66(S103).	Circulatory
De Becker ; P ; Dendale P ; De Meirleir ; K ; Campine I ; Vandenborne K ; Hagers Y ; (1998). Autonomic testing in patients with chronic fatigue syndrome. Am J Med. 105(22S-26S).	Circulatory
De Meirleir ; K ; Bisbal C ; Campine I ; De Becker ; P ; Salehzada T ; Demettre E ; Lebleu B ; (2000). A 37 kDa 2-5A binding protein as a potential biochemical marker for chronic fatigue syndrome. Am J Med. 108(99-105).	Circulatory
Dworkin H J; Lawrie C ; Bohdiewicz P ; Lerner A M; (1994). Abnormal left ventricular myocardial dynamics in eleven patients with chronic fatigue syndrome. Clin Nucl Med. 19(675-7).	Circulatory
Fischler B ; D'Haenen H ; Cluydts R ; Michiels V ; Demets K ; Bossuyt A ; Kaufman L ; De Meirleir ; K ; (1996). Comparison of 99m Tc HMPAO SPECT scan between chronic fatigue syndrome major depression and healthy controls: an exploratory study of clinical correlates of regional cerebral blood flow. Neuropsychobiology. 34(175-83).	Circulatory
Frith J ; Zalewski P ; Klawe J J; Pairman J ; Bitner A ; Tafil-Klawe M ; Newton J L; (2012). Impaired blood pressure variability in chronic fatigue syndrome-A potential biomarker. Qjm. 105(831-838).	Circulatory
Galland B C; Jackson P M; Sayers R M; Taylor B J; (2008). A matched case control study of orthostatic intolerance in children/adolescents with chromic fatigue syndrome. Pediatric Research. 63(196-202).	Circulatory
Garner, R., & Baraniuk, J. N. (2019). Orthostatic intolerance in chronic fatigue syndrome. 17(1), 185.	Circulatory
Hansen A L; Kvale G ; Stubhaug B ; Thayer J F; (2013). Heart rate variability and fatigue in patients with Chronic Fatigue Syndrome after a Comprehensive Cognitive Behavior group Therapy program. Journal of Psychophysiology. 27(67-75).	Circulatory
Hoad A ; Spickett G ; Elliott J ; Newton J ; (2008). Postural orthostatic tachycardia syndrome is an under-recognized condition in chronic fatigue syndrome. Qjm. 101(961-5).	Circulatory
Hollingsworth K G; Hodgson T ; Macgowan G A; Blamire A M; Newton J L; (2012). Impaired cardiac function in chronic fatigue syndrome measured using magnetic resonance cardiac tagging. J Intern Med. 271(264-70).	Circulatory
Hurum H ; Sulheim D ; Thaulow E ; Wyller V B; (2011). Elevated nocturnal blood pressure and heart rate in adolescent chronic fatigue syndrome. Acta Paediatr. 100(289-92).	Circulatory
Hurwitz B E; Coryell V T; Parker M ; Martin P ; Laperriere A ; Klimas N G; Sfakianakis G N; Bilsker M S; (2009). Chronic fatigue syndrome: illness severity sedentary lifestyle blood volume and evidence of diminished cardiac function. Clin Sci (Colch). 118(125-35).	Circulatory
Ichise M ; Salit I E; Abbey S E; Chung D G; Gray B ; Kirsh J C; Freedman M ; (1992). Assessment of regional cerebral perfusion by 99Tcm-HMPAO SPECT in chronic fatigue syndrome. Nucl Med Commun. 13(767-72).	Circulatory
Jones J F; Nicholson A ; Nisenbaum R ; Papanicolaou D A; Solomon L ; Boneva R ; Heim C ; Reeves W C; (2005). Orthostatic instability in a population-based study of chronic fatigue syndrome. Am J Med. 118(1415).	Circulatory
Khan F ; Spence V ; Kennedy G ; Belch J J; (2003). Prolonged acetylcholine-induced vasodilatation in the peripheral microcirculation of patients with chronic fatigue syndrome. Clin Physiol Funct Imaging. 23(282-5).	Circulatory
LaManca J J; Peckerman A ; Walker J ; Kesil W ; Cook S ; Taylor A ; Natelson B H; (1999). Cardiovascular response during head-up tilt in chronic fatigue syndrome. Clin Physiol. 19(111-20).	Circulatory
Lerner A M; Lawrie C ; Dworkin H S; (1993). REPETITIVELY NEGATIVE CHANGING T-WAVES AT 24-H ELECTROCARDIOGRAPHIC MONITORS IN PATIENTS WITH THE CHRONIC FATIGUE SYNDROME - LEFT-VENTRICULAR DYSFUNCTION IN A COHORT. Chest. 104(1417-1421).	Circulatory
Lewis D H; Mayberg H S; Fischer M E; Goldberg J ; Ashton S ; Graham M M; Buchwald D ; (2001). Monozygotic twins discordant for chronic fatigue syndrome: regional cerebral blood flow SPECT. Radiology. 219(766-73).	Circulatory
MacHale S M; Lawrie S M; Cavanagh J T; Glabus M F; Murray C L; Goodwin G M; Ebmeier K P; (2000). Cerebral perfusion in chronic fatigue syndrome and depression. Br J Psychiatry. 176(550-6).	Circulatory
Maloney E M; Boneva R ; Nater U M; Reeves W C; (2009). Chronic fatigue syndrome and high allostatic load: results from a population-based case-control study in Georgia. Psychosom Med. 71(549-56).	Circulatory
McCully K K; Natelson B H; (1999). Impaired oxygen delivery to muscle in chronic fatigue syndrome. Clin Sci (Colch). 97(603-8;,discussion,611).	Circulatory
Medow M S; Sood S ; Messer Z ; Dzogbeta S ; Stewart J M; (2013). Cerebral blood flow regulation and orthostasis in chronic fatigue syndrome. Clinical Autonomic Research. 23,(5)(260-261).	Circulatory
Miwa K ; (2013). Impaired cardiac function due to small heart and orthostatic intolerance in patients with myalgic encephalomyelitis. European Heart Journal. 34(937).	Circulatory
Miwa K ; (2015). Cardiac dysfunction and orthostatic intolerance in patients with myalgic encephalomyelitis and a small left ventricle. Heart Vessels. 30(484-9).	Circulatory
Miwa K ; (2016). Variability of postural orthostatic tachycardia in patients with myalgic encephalomyelitis and orthostatic intolerance. Heart Vessels. 31(1522-8).	Circulatory
Miwa K ; Fujita M ; (2008). Small heart syndrome in patients with chronic fatigue syndrome. Clin Cardiol. 31(328-33).	Circulatory
Miwa K ; Fujita M ; (2011). Small heart with low cardiac output for orthostatic intolerance in patients with chronic fatigue syndrome. Clin Cardiol. 34(782-6).	Circulatory
Miwa, K., & Inoue, Y. (2018). The etiologic relation between disequilibrium and orthostatic intolerance in patients with myalgic encephalomyelitis (chronic fatigue syndrome). 72(3), 261-264.	Circulatory
Naschitz J E; Sabo E ; Naschitz S ; Rosner I ; Rozenbaum M ; Madelain F ; Hillel I ; Priselac R M; Gaitini L ; Eldar S ; Zukerman E ; Yeshurun D ; (2002). Hemodynamics instability score in chronic fatigue syndrome and in non-chronic fatigue syndrome. Seminars in Arthritis and Rheumatism. 32(141-148).	Circulatory
Natelson, B. H., Intriligator, R., Cherniack, N. S., Chandler, H. K., & Stewart, J. M. (2007). Hypocapnia is a biological marker for orthostatic intolerance in some patients with chronic fatigue syndrome. 6, 2.	Circulatory
Newton J L; Finkelmeyer A ; Petrides G ; Frith J ; Hodgson T ; Maclachlan L ; MacGowan G ; Blamire A M; (2016). Reduced cardiac volumes in chronic fatigue syndrome associate with plasma volume but not length of disease: a cohort study. Open Heart. 3(e000381).	Circulatory
Newton Jl ; Sheth A ; Shin J ; Pairman J ; Wilton K ; Burt Ja ; Jones De ; (2009). Lower ambulatory blood pressure in chronic fatigue syndrome. . 71(361-365).	Circulatory
O'Shea A ; Craggs J ; Madhavan R ; Price D ; Lai S ; Robinson M ; Staud R ; (2014). Chronic fatigue is associated with hypoperfusion of parahippocampal gyrus. Arthritis and Rheumatology. 66(S105).	Circulatory
Poole J ; Herrell R ; Ashton S ; Goldberg J ; Buchwald D ; (2000). Results of isoproterenol tilt table testing in monozygotic twins discordant for chronic fatigue syndrome. Arch Intern Med. 160(3461-8).	Circulatory
Razumovsky A Y; DeBusk K ; Calkins H ; Snader S ; Lucas K E; Vyas P ; Hanley D F; Rowe P C; (2003). Cerebral and systemic hemodynamics changes during upright tilt in chronic fatigue syndrome. J Neuroimaging. 13(57-67).	Circulatory
Roberts T K; McGregor N R; Dunstan R H; Donohoe M ; Murdoch R N; Hope D ; Zhang S ; Butt H L; Watkins J A; Taylor W G; (1998). Immunological and haematological parameters in patients with chronic fatigue syndrome. Journal of Chronic Fatigue Syndrome. 4(51-65).	Circulatory
Sakudo A ; Kato Y H; Tajima S ; Kuratsune H ; Ikuta K ; (2009). Visible and near-infrared spectral changes in the thumb of patients with chronic fatigue syndrome. Clin Chim Acta. 403(163-6).	Circulatory
Schondorf R ; Benoit J ; Wein T ; Phaneuf D ; (1999). Orthostatic intolerance in the chronic fatigue syndrome. J Auton Nerv Syst. 75(192-201).	Circulatory
Soetekouw P M; Lenders J W; Bleijenberg G ; Thien T ; van der Meer ; J W ; (1999). Autonomic function in patients with chronic fatigue syndrome. Clin Auton Res. 9(334-40).	Circulatory
Stewart J M; Gewitz M H; Weldon A ; Arlievsky N ; Li K ; Munoz J ; (1999). Orthostatic intolerance in adolescent chronic fatigue syndrome. Pediatrics. 103(116-21).	Circulatory
Streeten D H; (2001). Role of impaired lower-limb venous innervation in the pathogenesis of the chronic fatigue syndrome. Am J Med Sci. 321(163-7).	Circulatory
Streeten D H; Thomas D ; Bell D S; (2000). The roles of orthostatic hypotension orthostatic tachycardia and subnormal erythrocyte volume in the pathogenesis of the chronic fatigue syndrome. Am J Med Sci. 320(44044).	Circulatory
Timmers H J; Wieling W ; Soetekouw P M; Bleijenberg G ; Van Der Meer ; J W ; Lenders J W; (2002). Hemodynamic and neurohumoral responses to head-up tilt in patients with chronic fatigue syndrome. Clin Auton Res. 12(273-80).	Circulatory
Yamamoto, Y., LaManca, J. J., & Natelson, B. H. (2003). A measure of heart rate variability is sensitive to orthostatic challenge in women with chronic fatigue syndrome. 228(2), 167-174.	Circulatory
Yataco A ; Talo H ; Rowe P ; Kass D A; Berger R D; Calkins H ; (1997). Comparison of heart rate variability in patients with chronic fatigue syndrome and controls. Clin Auton Res. 7(293-7).	Circulatory
Yoshiuchi K ; Farkas J ; Natelson B H; (2006). Patients with chronic fatigue syndrome have reduced absolute cortical blood flow. Clin Physiol Funct Imaging. 26(83-6).	Circulatory
Ravindran M K; Petrie K N; Le U ; Baraniuk J N; (2009). Dyspnea without airflow obstruction in chronic fatigue syndrome. Journal of Allergy and Clinical Immunology. 1)(S260).	Circulatory Dyspnea, sensory hypersensitivity, airflow obstruction Other
Groven, N., Fors, E. A., & Reitan, S. K. (2019). Patients with Fibromyalgia and Chronic Fatigue Syndrome show increased hsCRP compared to healthy controls. 7, 07.	Circulatory Immunological
Richardson, A. M., Lewis, D. P., Kita, B., Ludlow, H., Groome, N. P., Hedger, M. P., . . . Lidbury, B. A. (2018). Weighting of orthostatic intolerance time measurements with standing difficulty score stratifies ME/CFS symptom severity and analyte detection. 16(1), 97.	Circulatory Immunological
Barnden L R; Crouch B ; Kwiatek R ; Burnet R ; Mernone A ; Chryssidis S ; Scroop G ; Del Fante ; P ; (2011). A brain MRI study of chronic fatigue syndrome: evidence of brainstem dysfunction and altered homeostasis. NMR Biomed. 24(1302-12).	Circulatory Neurobiological
Egge C ; Wyller V B; (2010). No differences in cardiovascular autonomic responses to mental stress in chronic fatigue syndrome adolescents as compared to healthy controls. Biopsychosoc Med. 4(22).	Circulatory Neurobiological
Gurbaxani B M; Jones J F; Goertzel B N; Maloney E M; (2006). Linear data mining the Wichita clinical matrix suggests sleep and allostatic load involvement in chronic fatigue syndrome. Pharmacogenomics. 7(455-65).	Circulatory Neurobiological
Mathew S J; Mao X ; Keegan K A; Levine S M; Smith E L; Heier L A; Otcheretko V ; Coplan J D; Shungu D C; (2009). Ventricular cerebrospinal fluid lactate is increased in chronic fatigue syndrome compared with generalized anxiety disorder: an in vivo 3.0 T (1)H MRS imaging study. NMR Biomed. 22(251-8).	Circulatory Neurobiological
Naschitz J ; Fields M ; Isseroff H ; Sharif D ; Sabo E ; Rosner I ; (2006). Shortened QT interval: a distinctive feature of the dysautonomia of chronic fatigue syndrome. J Electrocardiol. 39(389-94).	Circulatory Neurobiological
Neubauer S ; Hyde B M; (2016). Brain perfusion SPECT in Myalgic Encephalomyelitis: Normal database comparison for improved interpretation. European Journal of Nuclear Medicine and Molecular Imaging. 43,(1,Supplement,1)(S629-S630).	Circulatory Neurobiological
Schmaling K B; Lewis D H; Fiedelak J I; Mahurin R ; Buchwald D S; (2003). Single-photon emission computerized tomography and neurocognitive function in patients with chronic fatigue syndrome. Psychosomatic Medicine. 65(129-136).	Circulatory Neurobiological
Shungu D C; Weiduschat N ; Murrough J W; Mao X ; Pillemer S ; Dyke J P; Medow M S; Natelson B H; Stewart J M; Mathew S J; (2012). Increased ventricular lactate in chronic fatigue syndrome. III. Relationships to cortical glutathione and clinical symptoms implicate oxidative stress in disorder pathophysiology. NMR Biomed. 25(1073-87).	Circulatory Neurobiological
Stewart J ; Weldon A ; Arlievsky N ; Li K ; Munoz J ; (1998). Neurally mediated hypotension and autonomic dysfunction measured by heart rate variability during head-up tilt testing in children with chronic fatigue syndrome. Clin Auton Res. 8(221-30).	Circulatory Neurobiological
Sulheim D ; Hurum H ; Helland I B; Thaulow E ; Wyller V B; (2012). Adolescent chronic fatigue syndrome; a follow-up study displays concurrent improvement of circulatory abnormalities and clinical symptoms. Biopsychosoc Med. 6(10).	Circulatory Neurobiological
Tirelli U ; Chierichetti F ; Tavio M ; Simonelli C ; Bianchin G ; Zanco P ; Ferlin G ; (1998). Brain positron emission tomography (PET) in chronic fatigue syndrome: preliminary data. Am J Med. 105(54S-58S).	Circulatory Neurobiological
Wyller V B; Saul J P; Amlie J P; Thaulow E ; (2007). Sympathetic predominance of cardiovascular regulation during mild orthostatic stress in adolescents with chronic fatigue. Clin Physiol Funct Imaging. 27(231-8).	Circulatory Neurobiological
Yoshiuchi K ; Quigley K S; Ohashi K ; Yamamoto Y ; Natelson B H; (2004). Use of time-frequency analysis to investigate temporal patterns of cardiac autonomic response during head-up tilt in chronic fatigue syndrome. Auton Neurosci. 113(55-62).	Circulatory Neurobiological
Slomko, J., Newton, J. L., Kujawski, S., Tafil-Klawe, M., Klawe, J., Staines, D., . . . Zalewski, P. (2019). Prevalence and characteristics of chronic fatigue syndrome/myalgic encephalomyelitis (CFS/ME) in Poland: a cross-sectional study. 9(3), e023955.	Circulatory Neurobiological Psychological/psychosocial/socioeconomic
Boneva R S; Decker M J; Maloney E M; Lin J M; Jones J F; Helgason H G; Heim C M; Rye D B; Reeves W C; (2007). Higher heart rate and reduced heart rate variability persist during sleep in chronic fatigue syndrome: a population-based study. Auton Neurosci. 137(94-101).	Circulatory Neuroendocrinal/hormonal/metabolic
Kennedy G ; Khan F ; Hill A ; Underwood C ; Belch J J; (2010). Biochemical and vascular aspects of pediatric chronic fatigue syndrome. Arch Pediatr Adolesc Med. 164(817-23).	Circulatory Neuroendocrinal/hormonal/metabolic
Miwa K ; Fujita M ; (2014). Renin-aldosterone paradox in patients with myalgic encephalomyelitis and orthostatic intolerance. Int J Cardiol. 172(514-5).	Circulatory Neuroendocrinal/hormonal/metabolic
De Lorenzo ; F ; Xiao H ; Mukherjee M ; Harcup J ; Suleiman S ; Kadziola Z ; Kakkar V V; (1998). Chronic fatigue syndrome: physical and cardiovascular deconditioning. Qjm. 91(475-81).	Circulatory Other
Duprez D A; De Buyzere ; M L ; Drieghe B ; Vanhaverbeke F ; Taes Y ; Michielsen W ; Clement D L; (1998). Long- and short-term blood pressure and RR-interval variability and psychosomatic distress in chronic fatigue syndrome. Clin Sci (Colch). 94(57-63).	Circulatory Other
Hollingsworth K G; Jones D E; Taylor R ; Blamire A M; Newton J L; (2010). Impaired cardiovascular response to standing in chronic fatigue syndrome. Eur J Clin Invest. 40(608-15).	Circulatory Other
Peckerman A ; LaManca J J; Qureishi B ; Dahl K A; Golfetti R ; Yamamoto Y ; Natelson B H; (2003). Baroreceptor reflex and integrative stress responses in chronic fatigue syndrome. Psychosom Med. 65(889-95).	Circulatory Other
Togo F ; Natelson B ; (2012). Very short-term heart rate variability during sleep in patients with chronic fatigue syndrome. Sleep. 35(A314).	Circulatory Other
Freeman R ; Komaroff A L; (1997). Does the chronic fatigue syndrome involve the autonomic nervous system?. Am J Med. 102(357-64).	Circulatory Psychological/psychosocial/socioeconomic
Lewis I ; Pairman J ; Spickett G ; Newton J L; (2013). Is Chronic Fatigue Syndrome in Older Patients a different disease? - a clinical cohort study. European Journal of Clinical Investigation. 43(302-308).	Circulatory Psychological/psychosocial/socioeconomic
Stewart, J. M., Medow, M. S., Messer, Z. R., Baugham, I. L., Terilli, C., & Ocon, A. J. (2012). Postural neurocognitive and neuronal activated cerebral blood flow deficits in young chronic fatigue syndrome patients with postural tachycardia syndrome. 302(5), H1185-1194.	Circulatory Psychological/psychosocial/socioeconomic
Wyller V B; Fagermoen E ; Sulheim D ; Winger A ; Skovlund E ; Saul J P; (2014). Orthostatic responses in adolescent chronic fatigue syndrome: contributions from expectancies as well as gravity. Biopsychosoc Med. 8(22).	Circulatory Psychological/psychosocial/socioeconomic
Peckerman A ; LaManca J J; Dahl K A; Chemitiganti R ; Qureishi B ; Natelson B H; (2003). Abnormal impedance cardiography predicts symptom severity in chronic fatigue syndrome. Am J Med Sci. 326(55-60).	Circulatory Psychological/psychosocial/socioeconomic Infections
Staud, R., Boissoneault, J., Craggs, J. G., Lai, S., & Robinson, M. E. (2018). Task Related Cerebral Blood Flow Changes of Patients with Chronic Fatigue Syndrome: An Arterial Spin Labeling Study. 6(2), 63-79.	Circulatory Psychological/psychosocial/socioeconomic Other
Fremont M ; Coomans D ; Massart S ; De Meirleir ; K ; (2013). High-throughput 16S rRNA gene sequencing reveals alterations of intestinal microbiota in myalgic encephalomyelitis/chronic fatigue syndrome patients. Anaerobe. 22(50-6).	Gastrointestinal
Giloteaux L ; Goodrich J K; Walters W A; Levine S M; Ley R E; Hanson M R; (2016). Reduced diversity and altered composition of the gut microbiome in individuals with myalgic encephalomyelitis/chronic fatigue syndrome. Microbiome. 4(30).	Gastrointestinal
Isasi C ; Tejerina E ; Fernandez-Puga N ; Serrano-Vela J I; (2015). Fibromyalgia and chronic fatigue syndrome caused by non-celiac gluten sensitivity. [Spanish]. Reumatologia Clinica. 11(56-59).	Gastrointestinal
Shukla S K; Cook D ; Meyer J ; Vernon S D; Le T ; Clevidence D ; Robertson C E; Schrodi S J; Yale S ; Frank D N; (2015). Changes in Gut and Plasma Microbiome following Exercise Challenge in Myalgic Encephalomyelitis/Chronic Fatigue Syndrome (ME/CFS). PLoS ONE. 10(e0145453).	Gastrointestinal
Skowera A ; Peakman M ; Cleare A ; Davies E ; Deale A ; Wessely S ; (2001). High prevalence of serum markers of coeliac disease in patients with chronic fatigue syndrome. J Clin Pathol. 54(335-6).	Gastrointestinal
Tsai, S. Y., Chen, H. J., Lio, C. F., Kuo, C. F., Kao, A. C., Wang, W. S., . . . Yang, T. Y. (2019). Increased risk of chronic fatigue syndrome in patients with inflammatory bowel disease: a population-based retrospective cohort study. 17(1), 55.	Gastrointestinal
Mandarano, A. H., Giloteaux, L., Keller, B. A., Levine, S. M., & Hanson, M. R. (2018). Eukaryotes in the gut microbiota in myalgic encephalomyelitis/chronic fatigue syndrome. 6, e4282.	Gastrointestinal Infections
Wang T ; Yu L ; Xu C ; Pan K ; Mo M ; Duan M ; Zhang Y ; Xiong H ; (2018). Cardiovascular characteristics of chronic fatigue syndrome. . 8(26-30).	Gastrointestinal Infections
Donnachie E ; Schneider A ; Mehring M ; Enck P ; (2017). Incidence of irritable bowel syndrome and chronic fatigue following GI infection: a population-level study using routinely collected claims data. Gut. 10(10).	Gastrointestinal Psychological/psychosocial/socioeconomic
Albright F ; Light K ; Light A ; Bateman L ; Cannon-Albright L A; (2011). Evidence for a heritable predisposition to Chronic Fatigue Syndrome. BMC Neurol. 11(62).	Genetic/epigenetic
Arredondo M ; de Bethencourt ; F ; Trevino A ; Collado A ; Torres P ; Barbolla L ; Soriano V ; de Mendoza ; C ; (2012). Short communication: RNASEL alleles and susceptibility to infection by human retroviruses and hepatitis viruses. AIDS Res Hum Retroviruses. 28(1259-61).	Genetic/epigenetic
Billing-Ross P ; Germain A ; Ye K ; Keinan A ; Gu Z ; Hanson M R; (2016). Mitochondrial DNA variants correlate with symptoms in myalgic encephalomyelitis/chronic fatigue syndrome. J. 14(19).	Genetic/epigenetic
Bouquet J ; Gardy Jl ; Brown S ; Pfeil J ; Miller Rr ; Morshed M ; Avina-Zubieta A ; Shojania K ; McCabe M ; Parker S ; Uyaguari M ; Federman S ; Tang P ; Steiner T ; Otterstater M ; Holt R ; Moore R ; Chiu Cy ; Patrick Dm ; (2017). RNA-seq analysis of gene expression viral pathogen and b-cell/t-cell receptor signatures in complex chronic disease. . 64(476-481).	Genetic/epigenetic
de Vega ; W C ; Vernon S D; McGowan P O; (2014). DNA methylation modifications associated with chronic fatigue syndrome. PLoS ONE. 9(e104757).	Genetic/epigenetic
Englebienne P ; Herst Cv ; De Smet K; D'Haese A ; De Meirleir K; (2001). Interactions between Rnase L ankyrin-like domain and ABC transporters as a possible origin for pain ion transport CNS and immune disorders of Chronic Fatigue Immune dysfunction syndrome. Journal of Chronic Fatigue Syndrome. 8(83-102.).	Genetic/epigenetic
Falkenberg V R; Gurbaxani B M; Unger E R; Rajeevan M S; (2011). Functional genomics of serotonin receptor 2A (HTR2A): interaction of polymorphism methylation expression and disease association. Neuromolecular Med. 13(66-76).	Genetic/epigenetic
Falkenberg V R; Unger E R; Rajeevan M S; (2009). Joint associations of polymorphism methylation and expression of serotonin receptor 2A (HTR2A) with Chronic Fatigue Syndrome. The FASEB Journal. Conference: Experimental Biology. 23().	Genetic/epigenetic
Fostel J ; Boneva R ; Lloyd A ; (2006). Exploration of the gene expression correlates of chronic unexplained fatigue using factor analyis. Pharmacogenomics. 7(441-454).	Genetic/epigenetic
Frampton D ; Kerr J ; Harrison T J; Kellam P ; (2011). Assessment of a 44 gene classifier for the evaluation of chronic fatigue syndrome from peripheral blood mononuclear cell gene expression. PLoS ONE. 6(e16872).	Genetic/epigenetic
Fukuda S ; Hashimoto R ; Ohi K ; Yamaguti K ; Nakatomi Y ; Yasuda Y ; Kamino K ; Takeda M ; Tajima S ; Kuratsune H ; Nishizawa Y ; Watanabe Y ; (2010). A functional polymorphism in the disrupted-in schizophrenia 1 gene is associated with chronic fatigue syndrome. Life Sci. 86(722-5).	Genetic/epigenetic
Fukuda S ; Horiguchi M ; Yamaguti K ; Nakatomi Y ; Kuratsune H ; Ichinose H ; Watanabe Y ; (2013). Association of monoamine-synthesizing genes with the depression tendency and personality in chronic fatigue syndrome patients. Life Sci. 92(183-6).	Genetic/epigenetic
Garcia-Fructuoso F J; Lao-Villadoniga J I; Santos C ; Poca-Dias V ; Fernandez-Sola J ; (2008). Identification of differential genetic profiles in severe forms of fibromyalgia and chronic fatigue syndrome/myalgic encephalomyelitis: A population-based genetic association study. Journal of Clinical Research. 11(45292).	Genetic/epigenetic
Goertzel B N; Pennachin C ; de Souza Coelho ; L ; Gurbaxani B ; Maloney E M; Jones J F; (2006). Combinations of single nucleotide polymorphisms in neuroendocrine effector and receptor genes predict chronic fatigue syndrome. Pharmacogenomics. 7(475-83).	Genetic/epigenetic
Gow J W; Hagan S ; Herzyk P ; Cannon C ; Behan P O; Chaudhuri A ; (2009). A gene signature for post-infectious chronic fatigue syndrome. BMC Med Genomics. 2(38).	Genetic/epigenetic
Grans H ; Evengard B ; Nilsson P ; (2008). Transcriptome analysis of peripheral blood mononuclear cells from patients with chronic fatigue syndrome. Journal of Chronic Fatigue Syndrome. 14(45839).	Genetic/epigenetic
Grans H ; Nilsson P ; Evengard B ; (2005). Gene expression profiling in the chronic fatigue syndrome. J Intern Med. 258(388-90).	Genetic/epigenetic
Harmon D L; McMaster D ; McCluskey D R; Shields D ; Whitehead A S; (1997). A common genetic variant affecting folate metabolism is not over-represented in chronic fatigue syndrome. Ann Clin Biochem. 34(427-9).	Genetic/epigenetic
Jeffrey, M. G., Nathanson, L., Aenlle, K., Barnes, Z. M., Baig, M., Broderick, G., . . . Craddock, T. J. A. (2019). Treatment Avenues in Myalgic Encephalomyelitis/Chronic Fatigue Syndrome: A Split-gender Pharmacogenomic Study of Gene-expression Modules. 41(5), 815-835.e816.	Genetic/epigenetic
Johnston S ; Staines D ; Klein A ; Marshall-Gradisnik S ; (2016). A targeted genome association study examining transient receptor potential ion channels acetylcholine receptors and adrenergic receptors in Chronic Fatigue Syndrome/Myalgic Encephalomyelitis. BMC Med Genet. 17(79).	Genetic/epigenetic
Kawai T ; Rokutan K ; (2007). [Identification and application of marker genes for differential diagnosis of chronic fatigue syndrome]. Nippon Rinsho. 65(1029-33).	Genetic/epigenetic
Kerr J R; (2008). Gene profiling of patients with chronic fatigue syndrome/myalgic encephalomyelitis. Curr Rheumatol Rep. 10(482-91).	Genetic/epigenetic
Kerr J R; Petty R ; Burke B ; Gough J ; Fear D ; Sinclair L I; Mattey D L; Richards S C; Montgomery J ; Baldwin D A; Kellam P ; Harrison T J; Griffin G E; Main J ; Enlander D ; Nutt D J; Holgate S T; (2008). Gene expression subtypes in patients with chronic fatigue syndrome/myalgic encephalomyelitis. J Infect Dis. 197(1171-84).	Genetic/epigenetic
Maltese P E; Venturini L ; Poplavskaya E ; Bertelli M ; Cecchin S ; Granato M ; Nikulina S Y; Salmina A ; Aksyutina N ; Capelli E ; Ricevuti G ; Lorusso L ; (2016). Genetic evaluation of AMPD1 CPT2 and PGYM metabolic enzymes in patients with chronic fatigue syndrome. Genet Mol Res. 15(29).	Genetic/epigenetic
Marshall-Gradisnik S ; Chacko A ; Johnston S ; Smith P ; Nilius B ; Staines D ; (2016). An examination of single nucleotide polymorphisms in transient receptor potential ion channels and acetylcholine receptors in chronic fatigue syndrome patients. European Journal of Immunology. 46(1182).	Genetic/epigenetic
Meyer B ; Nguyen C B; Moen A ; Fagermoen E ; Sulheim D ; Nilsen H ; Wyller V B; Gjerstad J ; (2015). Maintenance of Chronic Fatigue Syndrome (CFS) in Young CFS Patients Is Associated with the 5-HTTLPR and SNP rs25531 A > G Genotype. PLoS ONE. 10(e0140883).	Genetic/epigenetic
Middleton D ; Savage D A; Smith D G; (1991). No association of HLA class II antigens in chronic fatigue syndrome. Dis Markers. 9(47-9).	Genetic/epigenetic
Narita M ; Nishigami N ; Narita N ; Yamaguti K ; Okado N ; Watanabe Y ; Kuratsune H ; (2003). Association between serotonin transporter gene polymorphism and chronic fatigue syndrome. Biochem Biophys Res Commun. 311(264-6).	Genetic/epigenetic
Nguyen C B; Alsoe L ; Lindvall J M; Sulheim D ; Fagermoen E ; Winger A ; Kaarbo M ; Nilsen H ; Wyller V B; (2017). Whole blood gene expression in adolescent chronic fatigue syndrome: an exploratory cross-sectional study suggesting altered B cell differentiation and survival. J. 15(102).	Genetic/epigenetic
Perez, M., Jaundoo, R., Hilton, K., Del, A., Gemayel, K., Klimas, N. G., . . . Nathanson, L. (2019). Genetic Predisposition for Immune System, Hormone, and Metabolic Dysfunction in Myalgic Encephalomyelitis/Chronic Fatigue Syndrome: A Pilot Study. 7, 206.	Genetic/epigenetic
Pietrangelo T ; Mancinelli R ; Toniolo L ; Montanari G ; Vecchiet J ; Fano G ; Fulle S ; (2009). Transcription profile analysis of vastus lateralis muscle from patients with chronic fatigue syndrome. Int. 22(795-807).	Genetic/epigenetic
Pihur V ; Datta S ; (2011). Meta analysis of Chronic Fatigue Syndrome through integration of clinical gene expression SNP and proteomic data. Bioinformation. 6(120-4).	Genetic/epigenetic
Powell R ; Ren J ; Lewith G ; Barclay W ; Holgate S ; Almond J ; (2003). Identification of novel expressed sequences up-regulated in the leucocytes of chronic fatigue syndrome patients. Clin Exp Allergy. 33(1450-6).	Genetic/epigenetic
Presson A P; Sobel E M; Papp J C; Suarez C J; Whistler T ; Rajeevan M S; Vernon S D; Horvath S ; (2008). Integrated weighted gene co-expression network analysis with an application to chronic fatigue syndrome. BMC Syst Biol. 2(95).	Genetic/epigenetic
Raijmakers, R. P. H., Jansen, A. F. M., Keijmel, S. P., Ter, H., Roerink, M. E., Novakovic, B., . . . Bleeker-Rovers, C. P. (2019). A possible role for mitochondrial-derived peptides humanin and MOTS-c in patients with Q fever fatigue syndrome and chronic fatigue syndrome. 17(1), 157.	Genetic/epigenetic
Rajeevan, M. S., Murray, J., Oakley, L., Lin, J. S., & Unger, E. R. (2018). Association of chronic fatigue syndrome with premature telomere attrition. 16(1), 44.	Genetic/epigenetic
Saiki T ; Kawai T ; Morita K ; Ohta M ; Saito T ; Rokutan K ; Ban N ; (2008). Identification of marker genes for differential diagnosis of chronic fatigue syndrome. Mol Med. 14(599-607).	Genetic/epigenetic
Schlauch K A; Khaiboullina S F; De Meirleir ; K L ; Rawat S ; Petereit J ; Rizvanov A A; Blatt N ; Mijatovic T ; Kulick D ; Palotas A ; Lombardi V C; (2016). Genome-wide association analysis identifies genetic variations in subjects with myalgic encephalomyelitis/chronic fatigue syndrome. Transl Psychiatry. 6(e730).	Genetic/epigenetic
Schoeman E M; Van Der Westhuizen ; F H ; Erasmus E ; van Dyk ; E ; Knowles C V; Al-Ali S ; Ng W F; Taylor R W; Newton J L; Elson J L; (2017). Clinically proven mtDNA mutations are not common in those with chronic fatigue syndrome. BMC Med Genet. 18(29).	Genetic/epigenetic
Shetzline S E; Martinand-Mari C ; Reichenbach N L; Buletic Z ; Lebleu B ; Pfleiderer W ; Charubala R ; De Meirleir ; K ; De Becker ; P ; Peterson D L; Herst C V; Englebienne P ; Suhadolnik R J; (2002). Structural and functional features of the 37-kDa 2-5A-dependent RNase L in chronic fatigue syndrome. J Interferon Cytokine Res. 22(443-56).	Genetic/epigenetic
Shimosako N ; Kerr J R; (2014). Use of single-nucleotide polymorphisms (SNPs) to distinguish gene expression subtypes of chronic fatigue syndrome/myalgic encephalomyelitis (CFS/ME). J Clin Pathol. 67(1078-83).	Genetic/epigenetic
Smith A K; Dimulescu I ; Falkenberg V R; Narasimhan S ; Heim C ; Vernon S D; Rajeevan M S; (2008). Genetic evaluation of the serotonergic system in chronic fatigue syndrome. Psychoneuroendocrinology. 33(188-97).	Genetic/epigenetic
Smith A K; Fang H ; Whistler T ; Unger E R; Rajeevan M S; (2011). Convergent genomic studies identify association of GRIK2 and NPAS2 with chronic fatigue syndrome. Neuropsychobiology. 64(183-94).	Genetic/epigenetic
Smith J ; Fritz E L; Kerr J R; Cleare A J; Wessely S ; Mattey D L; (2005). Association of chronic fatigue syndrome with human leucocyte antigen class II alleles. J Clin Pathol. 58(860-3).	Genetic/epigenetic
Sommerfeldt L ; Portilla H ; Jacobsen L ; Gjerstad J ; Wyller V B; (2011). Polymorphisms of adrenergic cardiovascular control genes are associated with adolescent chronic fatigue syndrome. Acta Paediatr. 100(293-8).	Genetic/epigenetic
Steinau M ; Unger E R; Vernon S D; Jones J F; Rajeevan M S; (2004). Differential-display PCR of peripheral blood for biomarker discovery in chronic fatigue syndrome. J Mol Med. 82(750-5).	Genetic/epigenetic
Swinkels D W; Aalbers N ; Elving L D; Bleijenberg G ; Swanink C M; van der Meer ; J W ; (2002). Primary haemochromatosis: a missed cause of chronic fatigue syndrome?. Neth J Med. 60(429-33).	Genetic/epigenetic
Trivedi, M. S., Oltra, E., Sarria, L., Rose, N., Beljanski, V., Fletcher, M. A., . . . Nathanson, L. (2018). Identification of Myalgic Encephalomyelitis/Chronic Fatigue Syndrome-associated DNA methylation patterns. 13(7), e0201066.	Genetic/epigenetic
Underhill J A; Mahalingam M ; Peakman M ; Wessely S ; (2001). Lack of association between HLA genotype and chronic fatigue syndrome. Eur J Immunogenet. 28(425-8).	Genetic/epigenetic
Whistler T ; Jones J F; Unger E R; Vernon S D; (2005). Exercise responsive genes measured in peripheral blood of women with chronic fatigue syndrome and matched control subjects. BMC Physiol. 5(5).	Genetic/epigenetic
Yang, C. A., Bauer, S., Ho, Y. C., Sotzny, F., Chang, J. G., & Scheibenbogen, C. (2018). The expression signature of very long non-coding RNA in myalgic encephalomyelitis/chronic fatigue syndrome. 16(1), 231.	Genetic/epigenetic
Zhang L ; Gough J ; Christmas D ; Mattey D L; Richards S C; Main J ; Enlander D ; Honeybourne D ; Ayres J G; Nutt D J; Kerr J R; (2010). Microbial infections in eight genomic subtypes of chronic fatigue syndrome/myalgic encephalomyelitis. J Clin Pathol. 63(156-64).	Genetic/epigenetic
Carlo-Stella N ; Badulli C ; De Silvestri ; A ; Bazzichi L ; Martinetti M ; Lorusso L ; Bombardieri S ; Salvaneschi L ; Cuccia M ; (2006). A first study of cytokine genomic polymorphisms in CFS: Positive association of TNF-857 and IFNgamma 874 rare alleles. Clin Exp Rheumatol. 24(179-82).	Genetic/epigenetic Immunological
de Vega ; W C ; Erdman L ; Vernon S D; Goldenberg A ; McGowan P O; (2018). Stigma in Myalgic Encephalomyelitis and its association with functioning. . 6(30-40).	Genetic/epigenetic Immunological
Herrera, S., de, V., W, C., Ashbrook, D., Vernon, S. D., & McGowan, P. O. (2018). Genome-epigenome interactions associated with Myalgic Encephalomyelitis/Chronic Fatigue Syndrome. 13(12), 1174-1190.	Genetic/epigenetic Immunological
Huth T K; Brenu E W; Staines D R; Marshall-Gradisnik S M; (2016). Killer Cell Immunoglobulin-like Receptor Genotype and Haplotype Investigation of Natural Killer Cells from an Australian Population of Chronic Fatigue Syndrome/Myalgic Encephalomyelitis Patients. Gene Regul Syst Bio. 10(43-9).	Genetic/epigenetic Immunological
Kaushik N ; Fear D ; Richards S C; McDermott C R; Nuwaysir E F; Kellam P ; Harrison T J; Wilkinson R J; Tyrrell D A; Holgate S T; Kerr J R; (2005). Gene expression in peripheral blood mononuclear cells from patients with chronic fatigue syndrome. J Clin Pathol. 58(826-32).	Genetic/epigenetic Immunological
Marshall-Gradisnik S ; Huth T ; Chacko A ; Johnston S ; Smith P ; Staines D ; (2016). Natural killer cells and single nucleotide polymorphisms of specific ion channels and receptor genes in myalgic encephalomyelitis/chronic fatigue syndrome. Appl. 9(39-47).	Genetic/epigenetic Immunological
Rajeevan M S; Dimulescu I ; Murray J ; Falkenberg V R; Unger E R; (2015). Pathway-focused genetic evaluation of immune and inflammation related genes with chronic fatigue syndrome. Hum Immunol. 76(553-60).	Genetic/epigenetic Immunological
Sweetman, E., Ryan, M., Edgar, C., MacKay, A., Vallings, R., & Tate, W. (2019). Changes in the transcriptome of circulating immune cells of a New Zealand cohort with myalgic encephalomyelitis/chronic fatigue syndrome. 33, 2058738418820402.	Genetic/epigenetic Immunological
Kerr J R; Gough J ; Richards S C; Main J ; Enlander D ; McCreary M ; Komaroff A L; Chia J K; (2010). Antibody to parvovirus B19 nonstructural protein is associated with chronic arthralgia in patients with chronic fatigue syndrome/myalgic encephalomyelitis. J Gen Virol. 91(893-7).	Genetic/epigenetic Immunological Infections
Bazyka D ; Loganovsky K ; Ilyenko I ; Volovyk S ; Perchuk I ; Pleskach O ; Nechayev S ; (2010). Psychophysiological neuroimmune and gene expression changes in chronic fatigue syndrome after low-dose radiation exposure. International Journal of Psychophysiology. 77,(3)(340).	Genetic/epigenetic Immunological Neurobiological Infections
Nguyen, C. B., Kumar, S., Zucknick, M., Kristensen, V. N., Gjerstad, J., Nilsen, H., & Wyller, V. B. (2019). Associations between clinical symptoms, plasma norepinephrine and deregulated immune gene networks in subgroups of adolescent with Chronic Fatigue Syndrome. 76, 82-96.	Genetic/epigenetic Immunological Neuroendocrinal/hormonal/metabolic
Maes M ; Mihaylova I ; Kubera M ; Uytterhoeven M ; Vrydags N ; Bosmans E ; (2009). Increased 8-hydroxy-deoxyguanosine a marker of oxidative damage to DNA in major depression and myalgic encephalomyelitis / chronic fatigue syndrome. Neuroendocrinol Lett. 30(715-22).	Genetic/epigenetic Neuroendocrinal/hormonal/metabolic
Rajeevan M S; Smith A K; Dimulescu I ; Unger E R; Vernon S D; Heim C ; Reeves W C; (2007). Glucocorticoid receptor polymorphisms and haplotypes associated with chronic fatigue syndrome. Genes Brain Behav. 6(167-76).	Genetic/epigenetic Neuroendocrinal/hormonal/metabolic
Torpy Dj ; Bachmann Aw ; Gartside M ; Grice Je ; Harris Jm ; Clifton P ; Easteal S ; Jackson Rv ; Whitworth Ja ; (2004). Association between chronic fatigue syndrome and the corticosteroid-binding globulin gene ALA SER224 polymorphism. . 30(417-429).	Genetic/epigenetic Neuroendocrinal/hormonal/metabolic
White A T; Light A R; Hughen R W; Vanhaitsma T A; Light K C; (2012). Differences in metabolite-detecting adrenergic and immune gene expression after moderate exercise in patients with chronic fatigue syndrome patients with multiple sclerosis and healthy controls. Psychosom Med. 74(46-54).	Genetic/epigenetic Neuroendocrinal/hormonal/metabolic
Grans H ; Nilsson M ; Dahlman-Wright K ; Evengard B ; (2007). Reduced levels of oestrogen receptor beta mRNA in Swedish patients with chronic fatigue syndrome. J Clin Pathol. 60(195-8).	Genetic/epigenetic Neuroendocrinal/hormonal/metabolic Immunological
Jason Leonard A; Sorenson Matthew ; Porter Nicole ; Brown Molly ; Lerch Athena ; Van der Eb ; Constance ; Mikovits Judy ; (2010). Possible genetic dysregulation in pediatric CFS. Psychology. 1(247-251).	Genetic/epigenetic Neuroendocrinal/hormonal/metabolic Immunological
Baraniuk J N; Rayhan R U; Surian A ; Keefe M ; Ordway E ; Addiego F M; Shivapurkar N ; (2017). Neuroinflammatory biomarkers in chronic fatigue syndrome (CFS). Journal of Allergy and Clinical Immunology. 139,(2,Supplement,1)(AB210).	Genetic/epigenetic Neuroendocrinal/hormonal/metabolic Immunological Circulatory Other
Lobel M ; Mooslechner A A; Bauer S ; Gunther S ; Letsch A ; Hanitsch L G; Grabowski P ; Meisel C ; Volk H D; Scheibenbogen C ; (2015). Polymorphism in COMT is associated with IgG3 subclass level and susceptibility to infection in patients with chronic fatigue syndrome. J. 13(264).	Genetic/epigenetic Neuroendocrinal/hormonal/metabolic Other
Meyer J D; Light A R; Shukla S K; Clevidence D ; Yale S ; Stegner A J; Cook D B; (2013). Post-exertion malaise in chronic fatigue syndrome: Symptoms and gene expression. Fatigue: Biomedicine Health and Behavior. 1(190-209).	Genetic/epigenetic Other
Vernon S D; Shukla S K; Conradt J ; Unger E R; Reeves W C; (2002). Analysis of 16S rRNA gene sequences and circulating cell-free DNA from plasma of chronic fatigue syndrome and non-fatigued subjects. BMC Microbiol. 2(39).	Genetic/epigenetic Other
Dansie E J; Heppner P ; Furberg H ; Goldberg J ; Buchwald D ; Afari N ; (2012). The comorbidity of self-reported chronic fatigue syndrome post-traumatic stress disorder and traumatic symptoms. Psychosomatics. 53(250-7).	Genetic/epigenetic Psychological/psychosocial/socioeconomic
Evengard B ; Jacks A ; Pedersen N L; Sullivan P F; (2005). The epidemiology of chronic fatigue in the Swedish Twin Registry. Psychol Med. 35(1317-26).	Genetic/epigenetic Psychological/psychosocial/socioeconomic
Fang H ; Xie Q ; Boneva R ; Fostel J ; Perkins R ; Tong W ; (2006). Gene expression profile exploration of a large dataset on chronic fatigue syndrome. Pharmacogenomics. 7(429-40).	Genetic/epigenetic Psychological/psychosocial/socioeconomic
Iacob E ; Light A R; Donaldson G W; Okifuji A ; Hughen R W; White A T; Light K C; (2016). Gene Expression Factor Analysis to Differentiate Pathways Linked to Fibromyalgia Chronic Fatigue Syndrome and Depression in a Diverse Patient Sample. Arthritis Care Res (Hoboken). 68(132-40).	Genetic/epigenetic Psychological/psychosocial/socioeconomic
Vangeel, E. B., Kempke, S., Bakusic, J., Godderis, L., Luyten, P., Van, H., . . . Claes, S. (2018). Glucocorticoid receptor DNA methylation and childhood trauma in chronic fatigue syndrome patients. 104, 55-60.	Genetic/epigenetic Psychological/psychosocial/socioeconomic
Agmon-Levin N ; Zafrir Y ; Kivity S ; Balofsky A ; Amital H ; Shoenfeld Y ; (2014). Chronic fatigue syndrome and fibromyalgia following immunization with the hepatitis B vaccine: another angle of the 'autoimmune (auto-inflammatory) syndrome induced by adjuvants' (ASIA). Immunol Res. 60(376-83).	Immunological
Ajamian Mary ; Cooperstock Michael ; Wormser Gary P; Vernon Suzanne D; Alaedini Armin ; (2015). Anti-neural antibody response in patients with post-treatment lyme disease symptoms versus those with myalgic encephalomyelitis/chronic fatigue syndrome. Brain Behavior and Immunity. 48(354-355).	Immunological
Amel Kashipaz ; M R ; Swinden D ; Todd I ; Powell R J; (2003). Normal production of inflammatory cytokines in chronic fatigue and fibromyalgia syndromes determined by intracellular cytokine staining in short-term cultured blood mononuclear cells. Clin Exp Immunol. 132(360-5).	Immunological
Anonymous ; (1991). Alleged link between hepatitis B vaccine and chronic fatigue syndrome. Can Dis Wkly Rep. 17(215-6).	Immunological
Anonymous ; (1993). Report of the working group on the possible relationship between hepatitis B vaccination and the chronic fatigue syndrome. Cmaj. 149(314-9).	Immunological
Aspler A L; Bolshin C ; Vernon S D; Broderick G ; (2008). Evidence of inflammatory immune signaling in chronic fatigue syndrome: A pilot study of gene expression in peripheral blood. Behav Brain Funct. 4(44).	Immunological
Baines E ; (2004). Cytokine may be cause of chronic fatigue syndrome. Gp. 32(4).	Immunological
Baraniuk J N; Clauw D ; MacDowell-Carneiro A ; Bellanti J ; Pandiri P ; Foong S ; Ali M ; (1998). IgE concentrations in chronic fatigue syndrome. Journal of Chronic Fatigue Syndrome. 4(13-21).	Immunological
Baraniuk J N; Naranch K ; Maibach H ; Clauw D J; (2000). Irritant rhinitis in allergic nonallergic control and chronic fatigue syndrome populations. Journal of Chronic Fatigue Syndrome. 7(11383).	Immunological
Bates D W; Buchwald D ; Lee J ; Kith P ; Doolittle T ; Rutherford C ; Churchill W H; Schur P H; Wener M ; Wybenga D ; et al ; (1995). Clinical laboratory test findings in patients with chronic fatigue syndrome. Arch Intern Med. 155(97-103).	Immunological
Bennett A L; Chao C C; Hu S ; Buchwald D ; Fagioli L R; Schur P H; Peterson P K; Komaroff A L; (1997). Elevation of bioactive transforming growth factor-beta in serum from patients with chronic fatigue syndrome. J Clin Immunol. 17(160-6).	Immunological
Bennett A L; Fagioli L R; Schur P H; Schacterle R S; Komaroff A L; (1996). Immunoglobulin subclass levels in chronic fatigue syndrome. J Clin Immunol. 16(315-20).	Immunological
Bradley A S; Ford B ; Bansal A S; (2013). Altered functional B cell subset populations in patients with chronic fatigue syndrome compared to healthy controls. Clin Exp Immunol. 172(73-80).	Immunological
Brenu E W; Ashton K J; Batovska J ; Staines D R; Marshall-Gradisnik S M; (2014). High-throughput sequencing of plasma microRNA in chronic fatigue syndrome/myalgic encephalomyelitis. PLoS ONE. 9(e102783).	Immunological
Brenu E W; Ashton K J; van Driel ; M ; Staines D R; Peterson D ; Atkinson G M; Marshall-Gradisnik S M; (2012). Cytotoxic lymphocyte microRNAs as prospective biomarkers for Chronic Fatigue Syndrome/Myalgic Encephalomyelitis. J Affect Disord. 141(261-9).	Immunological
Brenu E W; Broadley S ; Nguyen T ; Johnston S ; Ramos S ; Staines D ; Marshall-Gradisnik S ; (2016). A Preliminary Comparative Assessment of the Role of CD8+ T Cells in Chronic Fatigue Syndrome/Myalgic Encephalomyelitis and Multiple Sclerosis. J. 2016(9064529).	Immunological
Brenu E W; Staines D R; Baskurt O K; Ashton K J; Ramos S B; Christy R M; Marshall-Gradisnik S M; (2010). Immune and hemorheological changes in chronic fatigue syndrome. Journal of Translational Medicine. 8(1).	Immunological
Brenu E W; van Driel ; M L ; Staines D R; Ashton K J; Hardcastle S L; Keane J ; Tajouri L ; Peterson D ; Ramos S B; Marshall-Gradisnik S M; (2012). Longitudinal investigation of natural killer cells and cytokines in chronic fatigue syndrome/myalgic encephalomyelitis. J. 10(88).	Immunological
Brenu E W; van Driel ; M L ; Staines D R; Ashton K J; Ramos S B; Keane J ; Klimas N G; Marshall-Gradisnik S M; (2011). Immunological abnormalities as potential biomarkers in Chronic Fatigue Syndrome/Myalgic Encephalomyelitis. J. 9(81).	Immunological
Brimacombe M ; Zhang Q ; Lange G ; Natelson B ; (2002). Immunological variables mediate cognitive dysfunction in gulf war veterans but not civilians with chronic fatigue syndrome. Neuroimmunomodulation. 10(93-100).	Immunological
Broadbent S ; Coutts R ; (2016). Graded versus Intermittent Exercise Effects on Lymphocytes in Chronic Fatigue Syndrome.	Immunological
Broderick G ; Fuite J ; Kreitz A ; Vernon S D; Klimas N ; Fletcher M A; (2010). A formal analysis of cytokine networks in chronic fatigue syndrome. Brain Behav Immun. 24(1209-17).	Immunological
Buchwald D ; Ashley R L; Pearlman T ; Kith P ; Komaroff A L; (1996). Viral serologies in patients with chronic fatigue and chronic fatigue syndrome. J Med Virol. 50(25-30).	Immunological
Buchwald D ; Wener M H; Pearlman T ; Kith P ; (1997). Markers of inflammation and immune activation in chronic fatigue and chronic fatigue syndrome. J Rheumatol. 24(372-6).	Immunological
Cabanas, H., Muraki, K., Balinas, C., Eaton-Fitch, N., Staines, D., & Marshall-Gradisnik, S. (2019). Validation of impaired Transient Receptor Potential Melastatin 3 ion channel activity in natural killer cells from Chronic Fatigue Syndrome/ Myalgic Encephalomyelitis patients. 25(1), 14.	Immunological
Cabanas, H., Muraki, K., Eaton, N., Balinas, C., Staines, D., & Marshall-Gradisnik, S. (2018). Loss of Transient Receptor Potential Melastatin 3 ion channel function in natural killer cells from Chronic Fatigue Syndrome/Myalgic Encephalomyelitis patients. 24(1), 44.	Immunological
Caligiuri M ; Murray C ; Buchwald D ; Levine H ; Cheney P ; Peterson D ; Komaroff A L; Ritz J ; (1987). Phenotypic and functional deficiency of natural killer cells in patients with chronic fatigue syndrome. J Immunol. 139(3306-13).	Immunological
Cannon J G; Angel J B; Ball R W; Abad L W; Fagioli L ; Komaroff A L; (1999). Acute phase responses and cytokine secretion in chronic fatigue syndrome. J Clin Immunol. 19(414-21).	Immunological
Carlo-Stella N ; Bozzini S ; De Silvestri ; A ; Sbarsi I ; Pizzochero C ; Lorusso L ; Martinetti M ; Cuccia M ; (2009). Molecular study of receptor for advanced glycation endproduct gene promoter and identification of specific HLA haplotypes possibly involved in chronic fatigue syndrome. Int. 22(745-54).	Immunological
Casado B ; Baraniuk J N; (2009). Decreased mucosal protein secretion in the nonallergic rhinitis of chronic fatigue syndrome. Journal of Allergy and Clinical Immunology. 1)(S260).	Immunological
Castro-Marrero J ; Serrano-Pertierra E ; Oliveira-Rodriguez M ; Zaragoza M C; Martinez-Martinez A ; Blanco-Lopez M D. C; Alegre J ; (2018). Characterising eye movement dysfunction in myalgic encephalomyelitis/chronic fatigue syndrome. . 251(2769-76).	Immunological
Castro-Marrero, J., Zaragoza, M. C., Domingo, J. C., Martinez-Martinez, A., Alegre, J., & von, S. (2018). Low omega-3 index and polyunsaturated fatty acid status in patients with chronic fatigue syndrome/myalgic encephalomyelitis. 139, 20-24.	Immunological
Chao C C; Janoff E N; Hu S X; Thomas K ; Gallagher M ; Tsang M ; Peterson P K; (1991). ALTERED CYTOKINE RELEASE IN PERIPHERAL-BLOOD MONONUCLEAR CELL-CULTURES FROM PATIENTS WITH THE CHRONIC FATIGUE SYNDROME. Cytokine. 3(292-298).	Immunological
Conti F ; Magrini L ; Priori R ; Valesini G ; Bonini S ; (1996). Eosinophil cationic protein serum levels and allergy in chronic fatigue syndrome. Allergy. 51(124-7).	Immunological
Coucke F ; Dockx Y ; (2010). GH resistance in a group of chronic fatigue syndrome patients. Endocrine Abstracts. 20(P608).	Immunological
Cruess S E; Antoni M H; Klimas N ; Maher K ; Fletcher M ; Helder L ; Keller R ; (2000). Immunologic status correlates with severity of physical symptoms and perceived illness burden in chronic fatigue syndrome patients. Journal of Chronic Fatigue Syndrome. 7(39-52).	Immunological
Curriu M ; Carrillo J ; Massanella M ; Rigau J ; Alegre J ; Puig J ; Garcia-Quintana A M; Castro-Marrero J ; Negredo E ; Clotet B ; Cabrera C ; Blanco J ; (2013). Screening NK- B- and T-cell phenotype and function in patients suffering from Chronic Fatigue Syndrome. J. 11(68).	Immunological
Delage G ; Salit I ; Pennie R ; Alary M ; Duval B ; Ward B ; (1993). Report of the working group on the possible relationship between hepatitis B vaccination and the Chronic Fatigue Syndrome. Canadian Journal of Medical Technology. 55(113-114).	Immunological
Delage G ; Salit I ; Pennie R ; Alary M ; Duval B ; Ward B ; (1993). REPORT OF THE WORKING GROUP ON THE POSSIBLE RELATIONSHIP BETWEEN HEPATITIS-B VACCINATION AND THE CHRONIC FATIGUE SYNDROME. Canadian Medical Association Journal. 149(314-316).	Immunological
Donegan K ; Beau-Lejdstrom R ; King B ; Seabroke S ; Thomson A ; Bryan P ; (2013). Bivalent human papillomavirus vaccine and the risk of fatigue syndromes in girls in the UK. Vaccine. 31(4961-7).	Immunological
Earl K ; Sakellariou G ; Owens D ; Sinclair M ; Fenech M ; Close G ; Lawton C ; Dye L ; Beadsworth M ; McArdle A ; (2015). The role of cytokines in muscle fatigue in patients with Chronic Fatigue Syndrome (CFS). FASEB Journal. Conference: Experimental Biology. 29().	Immunological
Eaton, N., Cabanas, H., Balinas, C., Klein, A., Staines, D., & Marshall-Gradisnik, S. (2018). Rituximab impedes natural killer cell function in Chronic Fatigue Syndrome/Myalgic Encephalomyelitis patients: A pilot in vitro investigation. 19(1), 12.	Immunological
Feiring B ; Laake I ; Bakken I J; Greve-Isdahl M ; Wyller V B; Haberg S E; Magnus P ; Trogstad L ; (2017). HPV vaccination and risk of chronic fatigue syndrome/myalgic encephalomyelitis: A nationwide register-based study from Norway. Vaccine. 35(4203-4212).	Immunological
Ferre Ybarz ; L ; Cardona Dahl ; V ; Cadahia Garcia ; A ; Ruiz E ; Vazquez A ; Fernandez De Sevilla; T ; Alegre Martin ; J ; (2005). Prevalence of atopy in chronic fatigue syndrome. [Spanish]. Allergologia et Immunopathologia. 33(42-47).	Immunological
Fletcher M A; Maher K ; Patarca-Montero R ; Klimas N ; (2000). Comparative analysis of lymphocytes in lymph nodes and peripheral blood of patients with chronic fatigue syndrome. Journal of Chronic Fatigue Syndrome. 7(65-75).	Immunological
Fletcher M A; Zeng X R; Barnes Z ; Levis S ; Klimas N G; (2009). Plasma cytokines in women with chronic fatigue syndrome. Journal of Translational Medicine. 7(96).	Immunological
Fletcher M A; Zeng X R; Maher K ; Levis S ; Hurwitz B ; Antoni M ; Broderick G ; Klimas N G; (2010). Biomarkers in chronic fatigue syndrome: evaluation of natural killer cell function and dipeptidyl peptidase IV/CD26. PLoS ONE. 5(e10817).	Immunological
Frémont M ; Vaeyens F ; Herst C V; De Meirleir ; K ; Englebienne P ; (2006). Antiviral pathway deregulation of chronic fatigue syndrome induces nitric oxide production in immune cells that precludes a resolution of the inflammatory response. Journal of Chronic Fatigue Syndrome. 13(17-28).	Immunological
Fritz S ; Dale J ; Gould B ; Strober W ; Straus S E; (1991). LYMPHOCYTE PHENOTYPE ANALYSIS SUGGESTS CHRONIC IMMUNE STIMULATION IN PATIENTS WITH THE CHRONIC FATIGUE SYNDROME. Clinical Research. 39(A435-A435).	Immunological
Giannoccaro, M. P., Cossins, J., Sorland, K., Fluge, O., & Vincent, A. (2019). Searching for Serum Antibodies to Neuronal Proteins in Patients With Myalgic Encephalopathy/Chronic Fatigue Syndrome. 41(5), 836-847.	Immunological
Gimenez H B; Cash P ; Laing R B. S; Douglas J G; (1999). Cytokine expression and morphology of in vitro grown monocytes from patients with chronic fatigue syndrome. Journal of Chronic Fatigue Syndrome. 5(47-60).	Immunological
Gunther, O. P., Gardy, J. L., Stafford, P., Fluge, O., Mella, O., Tang, P., . . . Patrick, D. M. (2019). Immunosignature Analysis of Myalgic Encephalomyelitis/Chronic Fatigue Syndrome (ME/CFS). 56(6), 4249-4257.	Immunological
Gupta S ; Aggarwal S ; See D ; Starr A ; (1997). Cytokine production by adherent and non-adherent mononuclear cells in chronic fatigue syndrome. J Psychiatr Res. 31(149-56).	Immunological
Gupta S ; Aggarwal S ; Starr A ; (1999). Increased production of interleukin-6 by adherent and non-adherent mononuclear cells during 'natural fatigue' but not following 'experimental fatigue' in patients with chronic fatigue syndrome. Int J Mol Med. 3(209-13).	Immunological
Hanson S J; Gause W ; Natelson B ; (2001). Detection of immunologically significant factors for chronic fatigue syndrome using neural-network classifiers. Clin Diagn Lab Immunol. 8(658-62).	Immunological
Hardcastle S L; Brenu E ; Wong N ; Johnston S ; Nguyen T ; Huth T ; Hawthorn A ; Passmore R ; Ramos S ; Salajegheh A ; Staines D ; Marshall-Gradisnik S ; (2014). Serum cytokines in patients with moderate and severe Chronic Fatigue Syndrome/Myalgic Encephalomyelitis (CFS/ME). Cytokine. 70,(1)(45).	Immunological
Hardcastle S L; Brenu E W; Johnston S ; Nguyen T ; Huth T ; Ramos S ; Staines D ; Marshall-Gradisnik S ; (2015). Longitudinal analysis of immune abnormalities in varying severities of Chronic Fatigue Syndrome/Myalgic Encephalomyelitis patients. J. 13(299).	Immunological
Hardcastle S L; Brenu E W; Johnston S ; Nguyen T ; Huth T ; Ramos S ; Staines D ; Marshall-Gradisnik S ; (2015). Serum Immune Proteins in Moderate and Severe Chronic Fatigue Syndrome/Myalgic Encephalomyelitis Patients. Int J Med Sci. 12(764-72).	Immunological
Hardcastle S L; Brenu E W; Johnston S ; Nguyen T ; Huth T ; Wong N ; Ramos S ; Staines D ; Marshall-Gradisnik S ; (2015). Characterisation of cell functions and receptors in Chronic Fatigue Syndrome/Myalgic Encephalomyelitis (CFS/ME). BMC Immunol. 16(35).	Immunological
Hilgers A ; Frank J ; (1996). Chronic fatigue syndrome: Evaluation of a 30-criteria-score and correlation with immune activation. Journal of Chronic Fatigue Syndrome. 2(35-47).	Immunological
Hornig M ; Gottschalk G ; Peterson D L; Knox K K; Schultz A F; Eddy M L; Che X ; Lipkin W I; (2016). Cytokine network analysis of cerebrospinal fluid in myalgic encephalomyelitis/chronic fatigue syndrome. Mol Psychiatry. 21(261-9).	Immunological
Hornig M ; Montoya J G; Klimas N G; Levine S ; Felsenstein D ; Bateman L ; Peterson D L; Gottschalk C G; Schultz A F; Che X ; Eddy M L; Komaroff A L; Lipkin W I; (2015). Distinct plasma immune signatures in ME/CFS are present early in the course of illness. Sci Adv. 1().	Immunological
Huth T ; Brenu E ; Staines D ; Marshall-Gradisnik S ; (2016). ERK1/2 significantly reduced in CD56<sup>dim</sup>CD16<sup>+</sup> NK cells from chronic fatigue syndrome/myalgic encephalomyelitis patients. European Journal of Immunology. 46(178).	Immunological
Huth T K; Brenu E W; Ramos S ; Nguyen T ; Broadley S ; Staines D ; Marshall-Gradisnik S ; (2016). Pilot Study of Natural Killer Cells in Chronic Fatigue Syndrome/Myalgic Encephalomyelitis and Multiple Sclerosis. Scand J Immunol. 83(44-51).	Immunological
Huth T K; Staines D ; Marshall-Gradisnik S ; (2016). ERK1/2 MEK1/2 and p38 downstream signalling molecules impaired in CD56 dim CD16+ and CD56 bright CD16 dim/- natural killer cells in Chronic Fatigue Syndrome/Myalgic Encephalomyelitis patients. J. 14(97).	Immunological
Itoh Y ; Fukunaga Y ; Igarashi T ; Imai T ; Yoshida J ; Tsuchiya M ; Fujino O ; Murakami M ; Yamamoto M ; (1998). Autoimmunity in chronic fatigue syndrome in children. Japanese Journal of Rheumatology. 8(429-437).	Immunological
Jawad, K., & M, A. (2018). The possible role of interleukin-17a elevation in the development of chronic fatigue syndrome. 9(11), 1911-1915.	Immunological
Johnston S ; Marshall-Gradisnik S ; Chacko A ; Nguyen T ; Smith P ; Staines D ; (2016). B lymphocyte single nucleotide polymorphisms and exomes in transient receptor potential ion channel and acetylcholine receptors in chronic fatigue syndrome. European Journal of Immunology. 46(1144).	Immunological
Khaiboullina S F; DeMeirleir K L; Rawat S ; Berk G S; Gaynor-Berk R S; Mijatovic T ; Blatt N ; Rizvanov A A; Young S G; Lombardi V C; (2015). Cytokine expression provides clues to the pathophysiology of Gulf War illness and myalgic encephalomyelitis. Cytokine. 72(44044).	Immunological
Klimas N G; Salvato F R; Morgan R ; Fletcher M A; (1990). Immunologic abnormalities in chronic fatigue syndrome. J Clin Microbiol. 28(1403-10).	Immunological
Kowal K ; Schacterele R S; Schur P H; Komaroff A L; DuBuske L M; (2002). Prevalence of allergen-specific IgE among patients with chronic fatigue syndrome. Allergy Asthma Proc. 23(35-9).	Immunological
Landay A L; Jessop C ; Lennette E T; Levy J A; (1991). CHRONIC FATIGUE SYNDROME - CLINICAL CONDITION ASSOCIATED WITH IMMUNE ACTIVATION. Lancet. 338(707-712).	Immunological
Landi A ; Broadhurst D ; Vernon S D; Tyrrell D L; Houghton M ; (2016). Reductions in circulating levels of IL-16 IL-7 and VEGF-A in myalgic encephalomyelitis/chronic fatigue syndrome. Cytokine. 78(27-36).	Immunological
Lidbury B A; Kita B ; Lewis D P; Hayward S ; Ludlow H ; Hedger M P; de Kretser ; D M ; (2017). Activin B is a novel biomarker for chronic fatigue syndrome/myalgic encephalomyelitis (CFS/ME) diagnosis: a cross sectional study. J. 15(60).	Immunological
Lloyd A ; Hickie I ; Brockman A ; Dwyer J ; Wakefield D ; (1991). Cytokine levels in serum and cerebrospinal fluid in patients with chronic fatigue syndrome and control subjects. J Infect Dis. 164(1023-4).	Immunological
Lloyd A R; Wakefield D ; Boughton C R; Dwyer J M; (1989). Immunological abnormalities in the chronic fatigue syndrome. Med J Aust. 151(122-4).	Immunological
Loebel M ; Grabowski P ; Heidecke H ; Bauer S ; Hanitsch L G; Wittke K ; Meisel C ; Reinke P ; Volk H D; Fluge O ; Mella O ; Scheibenbogen C ; (2016). Antibodies to beta adrenergic and muscarinic cholinergic receptors in patients with Chronic Fatigue Syndrome. Brain Behav Immun. 52(32-9).	Immunological
Lombardi V C; Hagen K S; Hunter K W; Diamond J W; Smith-Gagen J ; Yang W ; Mikovits J A; (2011). Xenotropic murine leukemia virus-related virus-associated chronic fatigue syndrome reveals a distinct inflammatory signature. In Vivo. 25(307-14).	Immunological
Lunde S ; Kristoffersen E K; Sapkota D ; Risa K ; Dahl O ; Bruland O ; Mella O ; Fluge O ; (2016). Serum BAFF and APRIL Levels T-Lymphocyte Subsets and Immunoglobulins after B-Cell Depletion Using the Monoclonal Anti-CD20 Antibody Rituximab in Myalgic Encephalopathy/Chronic Fatigue Syndrome. PLoS ONE. 11(e0161226).	Immunological
Maes M ; Leunis J C; (2014). Attenuation of autoimmune responses to oxidative specific epitopes but not nitroso-adducts is associated with a better clinical outcome in Myalgic Encephalomyelitis/chronic fatigue syndrome. Neuroendocrinol Lett. 35(577-85).	Immunological
Maes M ; Mihaylova I ; Bosmans E ; (2007). Not in the mind of neurasthenic lazybones but in the cell nucleus: patients with chronic fatigue syndrome have increased production of nuclear factor kappa beta. Neuroendocrinol Lett. 28(456-62).	Immunological
Maes M ; Mihaylova I ; Kubera M ; Bosmans E ; (2007). Not in the mind but in the cell: increased production of cyclo-oxygenase-2 and inducible NO synthase in chronic fatigue syndrome. Neuroendocrinol Lett. 28(463-9).	Immunological
Maes M ; Mihaylova I ; Kubera M ; Leunis J C; Twisk F N; Geffard M ; (2012). IgM-mediated autoimmune responses directed against anchorage epitopes are greater in Myalgic Encephalomyelitis/Chronic Fatigue Syndrome (ME/CFS) than in major depression. Metab Brain Dis. 27(415-23).	Immunological
Maes M ; Mihaylova I ; Leunis J C; (2006). Chronic fatigue syndrome is accompanied by an IgM-related immune response directed against neopitopes formed by oxidative or nitrosative damage to lipids and proteins. Neuroendocrinol Lett. 27(615-21).	Immunological
Maes M ; Mihaylova I ; Leunis Jc ; (2005). In chronic fatigue syndrome the decreased levels of omega-3 poly-unsaturated fatty acids are related to lowered serum zinc and defects in T cell activation. . 26(745-751).	Immunological
Maes M ; Ringel K ; Kubera M ; Anderson G ; Morris G ; Galecki P ; Geffard M ; (2013). In myalgic encephalomyelitis/chronic fatigue syndrome increased autoimmune activity against 5-HT is associated with immuno-inflammatory pathways and bacterial translocation. J Affect Disord. 150(223-30).	Immunological
Maes M ; Twisk F N; Kubera M ; Ringel K ; (2012). Evidence for inflammation and activation of cell-mediated immunity in Myalgic Encephalomyelitis/Chronic Fatigue Syndrome (ME/CFS): increased interleukin-1 tumor necrosis factor-alpha PMN-elastase lysozyme and neopterin. J Affect Disord. 136(933-9).	Immunological
Maes Michael ; Twisk Frank N; Ringel Karl ; (2012). Inflammatory and cell-mediated immune biomarkers in myalgic encephalomyelitis/chronic fatigue syndrome and depression: Inflammatory markers are higher in myalgic encephalomyelitis/chronic fatigue syndrome than depression. Psychotherapy and Psychosomatics. 81(286-295).	Immunological
Magnus P ; Brubakk O ; Nyland H ; Wold B H; Gjessing H K; Brandt I ; Eidem T ; Nokleby H ; Stene-Larsen G ; (2009). Vaccination as teenagers against meningococcal disease and the risk of the chronic fatigue syndrome. Vaccine. 27(44035).	Immunological
Magnus P ; Gunnes N ; Tveito K ; Bakken I J; Ghaderi S ; Stoltenberg C ; Hornig M ; Lipkin W I; Trogstad L ; Haberg S E; (2015). Chronic fatigue syndrome/myalgic encephalomyelitis (CFS/ME) is associated with pandemic influenza infection but not with an adjuvanted pandemic influenza vaccine. Vaccine. 33(6173-7).	Immunological
Maher K J; Klimas N G; Fletcher M A; (2005). Chronic fatigue syndrome is associated with diminished intracellular perforin. Clin Exp Immunol. 142(505-11).	Immunological
Manian F A; (1994). Simultaneous measurement of antibodies to Epstein-Barr virus human herpesvirus 6 herpes simplex virus types 1 and 2 and 14 enteroviruses in chronic fatigue syndrome: is there evidence of activation of a nonspecific polyclonal immune response?. Clin Infect Dis. 19(448-53).	Immunological
Marcusson J A; Lindh G ; Evengard B ; (1999). Chronic fatigue syndrome and nickel allergy. Contact Dermatitis. 40(269-72).	Immunological
Mehalick, M. L., Schmaling, K. B., Sabath, D. E., & Buchwald, D. S. (2018). Longitudinal associations of lymphocyte subsets with clinical outcomes in chronic fatigue syndrome. 6(2), 80-91.	Immunological
Mensah F ; Bansal A ; Berkovitz S ; Sharma A ; Reddy V ; Leandro M J; Cambridge G ; (2016). Extended B cell phenotype in patients with myalgic encephalomyelitis/chronic fatigue syndrome: a cross-sectional study. Clin Exp Immunol. 184(237-47).	Immunological
Mensah, F. F. K., Armstrong, C. W., Reddy, V., Bansal, A. S., Berkovitz, S., Leandro, M. J., & Cambridge, G. (2018). CD24 Expression and B Cell Maturation Shows a Novel Link With Energy Metabolism: Potential Implications for Patients With Myalgic Encephalomyelitis/Chronic Fatigue Syndrome. 9, 2421.	Immunological
Metzger K ; Fremont M ; Roelant C ; De Meirleir ; K ; (2008). Lower frequency of IL-17F sequence variant (His161Arg) in chronic fatigue syndrome patients. Biochem Biophys Res Commun. 376(231-3).	Immunological
Mihaylova I ; DeRuyter M ; Rummens J L; Bosmans E ; Maes M ; (2007). Decreased expression of CD69 in chronic fatigue syndrome in relation to inflammatory markers: evidence for a severe disorder in the early activation of T lymphocytes and natural killer cells. Neuroendocrinol Lett. 28(477-83).	Immunological
Montoya J G; Holmes T H; Anderson J N; Maecker H T; Rosenberg-Hasson Y ; Valencia I J; Chu L ; Younger J W; Tato C M; Davis M M; (2017). Cytokine signature associated with disease severity in chronic fatigue syndrome patients. Proc Natl Acad Sci U S A. 114(E7150-E7158).	Immunological
Moss R B; Mercandetti A ; Vojdani A ; (1999). TNF-alpha and chronic fatigue syndrome. J Clin Immunol. 19(314-6).	Immunological
Murdoch, J. C. (1988). Cell-mediated immunity in patients with myalgic encephalomyelitis syndrome. 101(851), 511-512.	Immunological
Nakamura T ; Schwander S K; Donnelly R ; Ortega F ; Togo F ; Broderick G ; Yamamoto Y ; Cherniack N S; Rapoport D ; Natelson B H; (2010). Cytokines across the night in chronic fatigue syndrome with and without fibromyalgia. Clin Vaccine Immunol. 17(582-7).	Immunological
Natelson B H; Ellis S P; Braonain P J; DeLuca J ; Tapp W N; (1995). Frequency of deviant immunological test values in chronic fatigue syndrome patients. Clin Diagn Lab Immunol. 2(238-40).	Immunological
Natelson B H; LaManca J J; Denny T N; Vladutiu A ; Oleske J ; Hill N ; Bergen M T; Korn L ; Hay J ; (1998). Immunologic parameters in chronic fatigue syndrome major depression and multiple sclerosis. Am J Med. 105(43S-49S).	Immunological
Natelson Benjamin H; (2006). Some patients with CFS may have an encephalopathy. . ().	Immunological
Nguyen T ; Johnston S ; Clarke L ; Smith P ; Staines D ; Marshall-Gradisnik S ; (2017). Impaired calcium mobilization in natural killer cells from chronic fatigue syndrome/myalgic encephalomyelitis patients is associated with transient receptor potential melastatin 3 ion channels. Clin Exp Immunol. 187(284-293).	Immunological
Nguyen T ; Staines D ; Nilius B ; Smith P ; Marshall-Gradisnik S ; (2016). Novel identification and characterisation of Transient receptor potential melastatin 3 ion channels on Natural Killer cells and B lymphocytes: effects on cell signalling in Chronic fatigue syndrome/Myalgic encephalomyelitis patients. Biol Res. 49(27).	Immunological
Ogawa M ; Nishiura T ; Yoshimura M ; Horikawa Y ; Yoshida H ; Okajima Y ; Matsumura I ; Ishikawa J ; Nakao H ; Tomiyama Y ; Kanayama Y ; Kanakura Y ; Matsuzawa Y ; (1998). Decreased nitric oxide-mediated natural killer cell activation in chronic fatigue syndrome. Eur J Clin Invest. 28(937-43).	Immunological
Ojo-Amaize E A; Conley E J; Peter J B; (1994). Decreased natural killer cell activity is associated with severity of chronic fatigue immune dysfunction syndrome. Clin Infect Dis. 18,Suppl,1(S157-9).	Immunological
Patarca R ; Klimas N G; Lugtendorf S ; Antoni M ; Fletcher M A; (1994). Dysregulated expression of tumor necrosis factor in chronic fatigue syndrome: interrelations with cellular sources and patterns of soluble immune mediator expression. Clin Infect Dis. 18,Suppl,1(S147-53).	Immunological
Peakman M ; Deale A ; Field R ; Mahalingam M ; Wessely S ; (1997). Clinical improvement in chronic fatigue syndrome is not associated with lymphocyte subsets of function or activation. Clin Immunol Immunopathol. 82(83-91).	Immunological
Peterson D ; Brenu E W; Gottschalk G ; Ramos S ; Nguyen T ; Staines D ; Marshall-Gradisnik S ; (2015). Cytokines in the cerebrospinal fluids of patients with chronic fatigue syndrome/myalgic encephalomyelitis. Mediators Inflamm. 2015(929720).	Immunological
Petty R D; McCarthy N E; Le Dieu ; R ; Kerr J R; (2016). MicroRNAs hsa-miR-99b hsa-miR-330 hsa-miR-126 and hsa-miR-30c: Potential Diagnostic Biomarkers in Natural Killer (NK) Cells of Patients with Chronic Fatigue Syndrome (CFS)/ Myalgic Encephalomyelitis (ME). PLoS ONE. 11(e0150904).	Immunological
Plioplys A V; (1997). Antimuscle and anti-CNS circulating antibodies in chronic fatigue syndrome. Neurology. 48(1717-9).	Immunological
Prieto J ; Subira M L; Castilla A ; Serrano M ; (1989). Naloxone-reversible monocyte dysfunction in patients with chronic fatigue syndrome. Scand J Immunol. 30(13-20).	Immunological
Prinsen H ; de Vries ; I J ; Torensma R ; Pots J M; Mulder S F; van Herpen ; C M ; Elving L D; Bleijenberg G ; Stelma F F; van Laarhoven ; H W ; (2012). Humoral and cellular immune responses after influenza vaccination in patients with chronic fatigue syndrome. BMC Immunol. 13(71).	Immunological
Prinsen H ; De Vries ; J ; Stelma F ; Mulder S ; Van Herpen ; C ; Leer J W; Elving L ; Bleijenberg G ; Van Laarhoven ; H W M; (2012). Humoral and cellular immune response after influenza vaccination in patients with postcancer fatigue and patients with chronic fatigue syndrome. Journal of Clinical Oncology. Conference. 30().	Immunological
Racciatti D ; Dalessandro M ; Delle Donne ; L ; Falasca K ; Zingariello P ; Paganelli R ; Pizzigallo E ; Vecchiet J ; (2004). Study of immune alterations in patients with chronic fatigue syndrome with different etiologies. Int. 17(57-62).	Immunological
Ramos S ; Brenu E ; Broadley S ; Kwiatek R ; Ng J ; Nguyen T ; Freeman S ; Staines D ; Marshall-Gradisnik S ; (2016). Regulatory T natural killer T and gammadelta T cells in multiple sclerosis and chronic fatigue syndrome/myalgic encephalomyelitis: a comparison. Asian Pac J Allergy Immunol. 34(300-305).	Immunological
Rasmussen A K; Nielsen H ; Andersen V ; Barington T ; Bendtzen K ; Hansen M B; Nielsen L ; Pedersen B K; Wiik A ; (1994). Chronic fatigue syndrome - A controlled cross sectional study. Journal of Rheumatology. 21(1527-1531).	Immunological
Repka-Ramirez M S; Naranch K ; Park Y J; Velarde A ; Clauw D ; Baraniuk J N; (2001). IgE levels are the same in chronic fatigue syndrome (CFS) and control subjects when stratified by allergy skin test results and rhinitis types. Ann Allergy Asthma Immunol. 87(218-21).	Immunological
Repka-Ramirez S ; Naranch K ; Park Y J; Clauw D ; Baraniuk J N; (2002). Cytokines in nasal lavage fluids from acute sinusitis allergic rhinitis and chronic fatigue syndrome subjects. Allergy Asthma Proc. 23(185-90).	Immunological
Richards R S; Roberts T K; Mathers D ; Dunstan R H; McGregor N R; Butt H L; (2000). Erythrocyte morphology in rheumatoid arthritis and chronic fatigue syndrome: A preliminary study. Journal of Chronic Fatigue Syndrome. 6(23-35).	Immunological
Rivas, J. L., Palencia, T., Fernandez, G., & Garcia, M. (2018). Association of T and NK Cell Phenotype With the Diagnosis of Myalgic Encephalomyelitis/Chronic Fatigue Syndrome (ME/CFS). 9, 1028.	Immunological
Robertson M J; Schacterle R S; Mackin G A; Wilson S N; Bloomingdale K L; Ritz J ; Komaroff A L; (2005). Lymphocyte subset differences in patients with chronic fatigue syndrome multiple sclerosis and major depression. Clin Exp Immunol. 141(326-32).	Immunological
Robinson M ; Gray S R; Watson M S; Kennedy G ; Hill A ; Belch J J; Nimmo M A; (2010). Plasma IL-6 its soluble receptors and F2-isoprostanes at rest and during exercise in chronic fatigue syndrome. Scand J Med Sci Sports. 20(282-90).	Immunological
Russell L ; Broderick G ; Taylor R ; Fernandes H ; Harvey J ; Barnes Z ; Smylie A ; Collado F ; Balbin E G; Katz B Z; Klimas N G; Fletcher M A; (2016). Illness progression in chronic fatigue syndrome: a shifting immune baseline. BMC Immunol. 17(3).	Immunological
Sabath D E; Barcy S ; Koelle D M; Zeh J ; Ashton S ; Buchwald D ; (2002). Cellular immunity in monozygotic twins discordant for chronic fatigue syndrome. J Infect Dis. 185(828-32).	Immunological
Schacterle R S; Conti F ; Magrini L ; Komaroff A L; (2001). Increased eosinophil protein X levels in chronic fatigue syndrome. Journal of Chronic Fatigue Syndrome. 9(21-30).	Immunological
Scheibenbogen, C., Loebel, M., Freitag, H., Krueger, A., Bauer, S., Antelmann, M., . . . Grabowski, P. (2018). Immunoadsorption to remove s2 adrenergic receptor antibodies in Chronic Fatigue Syndrome CFS/ME. 13(3), e0193672.	Immunological
Schurink-Van't, K., T, M., Kemmeren, J. M., van der, M., N, A. T., van de, P., . . . H, E. (2018). No evidence found for an increased risk of long-term fatigue following human papillomavirus vaccination of adolescent girls. 36(45), 6796-6802.	Immunological
See D M; Cimoch P ; Chou S ; Chang J ; Tilles J ; (1998). The in vitro immunomodulatory effects of glyconutrients on peripheral blood mononuclear cells of patients with chronic fatigue syndrome. Integr Physiol Behav Sci. 33(280-7).	Immunological
Silvestre I ; Peterson D ; Redelman D ; Anderson S ; Hudig D ; (2015). Assessment of the Fc receptor CD16A of NK cells of CFS patients for potential to mediate ADCC activity (HUM1P.303). Journal of Immunology. Conference: 102nd Annual Meeting of the American Association of Immunologist IMMUNOLOGY. 194().	Immunological
Skowera A ; Cleare A ; Blair D ; Bevis L ; Wessely S C; Peakman M ; (2004). High levels of type 2 cytokine-producing cells in chronic fatigue syndrome. Clin Exp Immunol. 135(294-302).	Immunological
Skowera A ; Stewart E ; Davis E T; Cleare A J; Unwin C ; Hull L ; Ismail K ; Hossain G ; Wessely S C; Peakman M ; (2002). Antinuclear autoantibodies (ANA) in Gulf War-related illness and chronic fatigue syndrome (CFS) patients. Clin Exp Immunol. 129(354-8).	Immunological
Skufca J ; Ollgren J ; Ruokokoski E ; Lyytikainen O ; Nohynek H ; (2017). Incidence rates of Guillain Barre (GBS) chronic fatigue/systemic exertion intolerance disease (CFS/SEID) and postural orthostatic tachycardia syndrome (POTS) prior to introduction of human papilloma virus (HPV) vaccination among adolescent girls in Finland 2002-2012. Papillomavirus Res. 3(91-96).	Immunological
Sorenson, M., Furst, J., Mathews, H., & Jason, L. A. (2017). Dysregulation of cytokine pathways in chronic fatigue syndrome and multiple sclerosis (vol 5, pg 145, 2017). Fatigue: Biomedicine, Health & Behavior, 5(3), 145-158.	Immunological
Sorenson M ; Furst J ; Mathews H ; Jason L A; (2017). Dysregulation of cytokine pathways in chronic fatigue syndrome and multiple sclerosis. Fatigue: Biomedicine Health and Behavior. 5(145-158).	Immunological
Stewart C C; Cookfair D L; Hovey K M; Wende K E; Bell D S; Warner C L; (2003). Predictive immunophenotypes: disease-related profile in chronic fatigue syndrome. Cytometry B Clin Cytom. 53(26-33).	Immunological
Straus S E; Fritz S ; Dale J K; Gould B ; Strober W ; (1993). Lymphocyte phenotype and function in the chronic fatigue syndrome. J Clin Immunol. 13(30-40).	Immunological
Stringer E A; Baker K S; Carroll I R; Montoya J G; Chu L ; Maecker H T; Younger J W; (2013). Daily cytokine fluctuations driven by leptin are associated with fatigue severity in chronic fatigue syndrome: evidence of inflammatory pathology. J. 11(93).	Immunological
Suhadolnik R J; Peterson D L; Cheney P R; Horvath S E; Reichenbach N L; O'Brien K ; Lombardi V ; Welsch S ; Furr E G; Charubala R ; Pfleiderer W ; (1999). Biochemical dysregulation of the 2-5A synthetase/RNase L antiviral defense pathway in chronic fatigue syndrome. Journal of Chronic Fatigue Syndrome. 5(223-242).	Immunological
Swanink C M; Vercoulen J H; Galama J M; Roos M T; Meyaard L ; van der Ven-Jongekrijg ; J ; de Nijs ; R ; Bleijenberg G ; Fennis J F; Miedema F ; van der Meer ; J W ; (1996). Lymphocyte subsets apoptosis and cytokines in patients with chronic fatigue syndrome. J Infect Dis. 173(460-3).	Immunological
Tanaka S ; Kuratsune H ; Hidaka Y ; Hakariya Y ; Tatsumi K I; Takano T ; Kanakura Y ; Amino N ; (2003). Autoantibodies against muscarinic cholinergic receptor in chronic fatigue syndrome. Int J Mol Med. 12(225-30).	Immunological
Theorell J ; Bileviciute-Ljungar I ; Tesi B ; Schlums H ; Johnsgaard M S; Asadi-Azarbaijani B ; Bolle Strand ; E ; Bryceson Y T; (2017). Unperturbed Cytotoxic Lymphocyte Phenotype and Function in Myalgic Encephalomyelitis/Chronic Fatigue Syndrome Patients. Front. 8(723).	Immunological
Tirelli, U., Bernardi, D., & Pinto, A. (1995). Immunological abnormalities in chronic fatigue syndrome. 4(1), 3-9.	Immunological
Tirelli U ; Marotta G ; Improta S ; Pinto A ; (1994). IMMUNOLOGICAL ABNORMALITIES IN PATIENTS WITH CHRONIC-FATIGUE-SYNDROME. Scandinavian Journal of Immunology. 40(601-608).	Immunological
Tirelli U ; Pinto A ; (1995). Immunological abnormalities in chronic fatigue syndrome. EOS Rivista di Immunologia ed Immunofarmacologia. 15(59-62).	Immunological
Tomas C ; Brown A ; Strassheim V ; Elson J L; Newton J ; Manning P ; (2017). Cerebral blood flow and heart rate variability predict fatigue severity in patients with chronic fatigue syndrome. . 13(789-797).	Immunological
Tomoda A ; Joudoi T ; Rabab el ; M ; Matsumoto T ; Park T H; Miike T ; (2005). Cytokine production and modulation: comparison of patients with chronic fatigue syndrome and normal controls. Psychiatry Res. 134(101-4).	Immunological
Vojdani A ; Ghoneum M ; Choppa P C; Magtoto L ; Lapp C W; (1997). Elevated apoptotic cell population in patients with chronic fatigue syndrome: the pivotal role of protein kinase RNA. J Intern Med. 242(465-78).	Immunological
von Mikecz ; A ; Konstantinov K ; Buchwald D S; Gerace L ; Tan E M; (1997). High frequency of autoantibodies to insoluble cellular antigens in patients with chronic fatigue syndrome. Arthritis Rheum. 40(295-305).	Immunological
Wakefield, D., Lloyd, A., & Brockman, A. (1990). Immunoglobulin subclass abnormalities in patients with chronic fatigue syndrome. 9(8), S50-53.	Immunological
White A T; Light A R; Hughen R W; Bateman L ; Martins T B; Hill H R; Light K C; (2010). Severity of symptom flare after moderate exercise is linked to cytokine activity in chronic fatigue syndrome. Psychophysiology. 47(615-24).	Immunological
White P D; Clark L ; Thomas J M; Murphy M ; Buckland M ; (2015). Case control study of circulating cytokines in chronic fatigue syndrome. Journal of Psychosomatic Research. 78(631-631).	Immunological
White P D; Nye K E; Pinching A J; Yap T M; Power N ; Vleck V ; Bentley D J; Thomas J M; Buckland M ; Parkin J M; (2004). Immunological changes after both exercise and activity in chronic fatigue syndrome: a pilot study. Journal of Chronic Fatigue Syndrome. 12(51-66).	Immunological
Wilson A ; Hickie I ; Lloyd A ; Hadzi-Pavlovic D ; Wakefield D ; (1995). Cell-mediated immune function and the outcome of chronic fatigue syndrome. Int J Immunopharmacol. 17(691-4).	Immunological
Wong N ; Brenu E ; Hardcastle S ; Johnston S ; Nguyen T ; Huth T ; Hawthorn A ; Passmore R ; Ramos S ; Salajegheh A ; Broadley S ; Staines D ; Marshall-Gradisnik S ; (2014). Cytokine profiles of chronic fatigue syndrome and multiple sclerosis patients. Cytokine. 70,(1)(76).	Immunological
Wyller V B; Sorensen O ; Sulheim D ; Fagermoen E ; Ueland T ; Mollnes T E; (2015). Plasma cytokine expression in adolescent chronic fatigue syndrome. Brain Behav Immun. 46(80-6).	Immunological
Zhang H Y; Liu Z D; Hu C J; Wang D X; Zhang Y B; Li Y Z; (2011). Up-regulation of TGF-beta1 mRNA expression in peripheral blood mononuclear cells of patients with chronic fatigue syndrome. J Formos Med Assoc. 110(701-4).	Immunological
Peterson P K; Sirr S A; Grammith F C; Schenck C H; Pheley A M; Hu S X; Chao C C; (1994). EFFECTS OF MILD EXERCISE ON CYTOKINES AND CEREBRAL BLOOD-FLOW IN CHRONIC-FATIGUE-SYNDROME PATIENTS. Clinical and Diagnostic Laboratory Immunology. 1(222-226).	Immunological Circulatory
Natelson B H; Mao X ; Stegner A J; Lange G ; Vu D ; Blate M ; Kang G ; Soto E ; Kapusuz T ; Shungu D C; (2017). Multimodal and simultaneous assessments of brain and spinal fluid abnormalities in chronic fatigue syndrome and the effects of psychiatric comorbidity. J Neurol Sci. 375(411-416).	Immunological Circulatory Neurobiological
Maes M ; Bosmans E ; Kubera M ; (2015). Increased expression of activation antigens on CD8+ T lymphocytes in Myalgic Encephalomyelitis/chronic fatigue syndrome: inverse associations with lowered CD19+ expression and CD4+/CD8+ ratio but no associations with (auto)immune leaky gut oxidative and nitrosative stress biomarkers. Neuroendocrinol Lett. 36(439-46).	Immunological Gastrointestinal
Cozon G ; Brunet J L; (2011). T cell reactivity to microbial antigens in patients with somatoform syndrome (chronic fatigue and fibromyalgia). [French]. Medecine et Longevite. 3(33-38).	Immunological Gastrointestinal Psychological/psychosocial/socioeconomic
Barker E ; Fujimura S F; Fadem M B; Landay A L; Levy J A; (1994). Immunologic abnormalities associated with chronic fatigue syndrome. Clin Infect Dis. 18,Suppl,1(S136-41).	Immunological Genetic/epigenetic
Chacko A ; Staines D R; Johnston S C; Marshall-Gradisnik S M; (2016). Dysregulation of Protein Kinase Gene Expression in NK Cells from Chronic Fatigue Syndrome/Myalgic Encephalomyelitis Patients. Gene Regul Syst Bio. 10(85-93).	Immunological Genetic/epigenetic
Huth T ; Brenu E ; Staines D ; Marshall-Gradisnik S ; (2016). Haplotype investigation of Killer cell immunoglobulin-like receptor genes from natural killer cells in chronic fatigue syndrome/myalgic encephalomyelitis patients. European Journal of Immunology. 46(1183).	Immunological Genetic/epigenetic
Huth T ; Brenu E ; Staines D ; Marshall-Gradisnik S ; (2016). Killer cell immunoglobulin-like receptor genes and allelic polymorphism from natural killer cells in chronic fatigue syndrome/myalgic encephalomyelitis patients. European Journal of Immunology. 46(178).	Immunological Genetic/epigenetic
Klein R ; Berg P A; (1995). High incidence of antibodies to 5-hydroxytryptamine gangliosides and phospholipids in patients with chronic fatigue and fibromyalgia syndrome and their relatives: evidence for a clinical entity of both disorders. Eur J Med Res. 1(44003).	Immunological Genetic/epigenetic
Konstantinov, K., von, M., Buchwald, D., Jones, J., Gerace, L., & Tan, E. M. (1996). Autoantibodies to nuclear envelope antigens in chronic fatigue syndrome. 98(8), 1888-1896.	Immunological Genetic/epigenetic
Marshall-Gradisnik S ; Huth T ; Chacko A ; Johnston S ; Smith P ; Staines D ; (2016). Natural killer cytotoxicity and single nucleotide polymorphisms in transient receptor potential ion channels and acetylcholine receptors of isolated natural killer cells in chronic fatigue syndrome. European Journal of Immunology. 46(177).	Immunological Genetic/epigenetic
Marshall-Gradisnik S ; Johnston S ; Chacko A ; Nguyen T ; Smith P ; Staines D ; (2016). Single nucleotide polymorphisms and genotypes of transient receptor potential ion channel and acetylcholine receptor genes from isolated B lymphocytes in myalgic encephalomyelitis/chronic fatigue syndrome patients. J Int Med Res. 44(1381-1394).	Immunological Genetic/epigenetic
Guenther S ; Loebel M ; Mooslechner A A; Knops M ; Hanitsch L G; Grabowski P ; Wittke K ; Meisel C ; Unterwalder N ; Volk H D; Scheibenbogen C ; (2015). Frequent IgG subclass and mannose binding lectin deficiency in patients with chronic fatigue syndrome. Hum Immunol. 76(729-35).	Immunological Infections
Ikuta K ; Yamada T ; Shimomura T ; Kuratsune H ; Kawahara R ; Ikawa S ; Ohnishi E ; Sokawa Y ; Fukushi H ; Hirai K ; Watanabe Y ; Kurata T ; Kitani T ; Sairenji T ; (2003). Diagnostic evaluation of 2' 5'-oligoadenylate synthetase activities and antibodies against Epstein-Barr virus and Coxiella burnetii in patients with chronic fatigue syndrome in Japan. Microbes Infect. 5(1096-102).	Immunological Infections
Maes M ; Twisk F N; Kubera M ; Ringel K ; Leunis J C; Geffard M ; (2012). Increased IgA responses to the LPS of commensal bacteria is associated with inflammation and activation of cell-mediated immunity in chronic fatigue syndrome. J Affect Disord. 136(909-17).	Immunological Infections
Malashenkova I ; Krynskiy S ; Ogurtsov D ; Hailov N ; Kazanova G ; Gurskaya O ; Jarova M ; Zuikov I ; Domonova E ; Silveystrova O Y; Didkovskiy N ; (2014). Viral load and T-helper-1-cell cytokines in myalgic encephalomyelitis. Journal of Neuroimmunology. 275,(1-2)(78-79).	Immunological Infections
Milton J D; Clements G B; Edwards R H; (1991). Immune responsiveness in chronic fatigue syndrome. Postgrad Med J. 67(532-7).	Immunological Infections
Patnaik M ; Komaroff A L; Conley E ; Ojo-Amaize E A; Peter J B; (1995). Prevalence of IgM antibodies to human herpesvirus 6 early antigen (p41/38) in patients with chronic fatigue syndrome. Journal of Infectious Diseases. 172(1364-1367).	Immunological Infections
Singh S ; Stafford P ; Schlauch K A; Tillett R R; Gollery M ; Johnston S A; Khaiboullina S F; De Meirleir ; K L ; Rawat S ; Mijatovic T ; Subramanian K ; Palotas A ; Lombardi V C; (2016). Humoral Immunity Profiling of Subjects with Myalgic Encephalomyelitis Using a Random Peptide Microarray Differentiates Cases from Controls with High Specificity and Sensitivity. Mol Neurobiol. 15(15).	Immunological Infections
Frolov V M; Barylyak I R; Demenkov V R; (1999). Chronic ENT-pathology in patients with chronic fatigue syndrome (Clinical immunologic and cytogenetic investigations). [Greek]. Zhurnal Ushnykh Nosovykh i Gorlovykh Boleznei. (41883).	Immunological Infections Genetic/epigenetic
Pasi A ; Bozzini S ; Carlo-Stella N ; Martinetti M ; Bombardieri S ; De Silvestri ; A ; Salvaneschi L ; Cuccia M ; (2011). Excess of activating killer cell immunoglobulin-like receptors and lack of HLA-Bw4 ligands: a two-edged weapon in chronic fatigue syndrome. Mol Med Report. 4(535-40).	Immunological Infections Genetic/epigenetic
Hassan I S; Bannister B A; Akbar A ; Weir W ; Bofill M ; (1998). A study of the immunology of the chronic fatigue syndrome: correlation of immunologic parameters to health dysfunction. Clin Immunol Immunopathol. 87(60-7).	Immunological Infections Psychological/psychosocial/socioeconomic
Marshall-Gradisnik S ; Gottschalk G ; Ramos S ; Brenu E ; Staines D ; Peterson D ; (2014). The role of cytokines in the cerebrospinal fluids of patients with Chronic Fatigue Syndrome/Myalgic Encephalomyelitis (CFS/ME). Cytokine. 70,(1)(31).	Immunological Neurobiological
Milrad S F; Hall D L; Jutagir D R; Lattie E G; Ironson G H; Wohlgemuth W ; Nunez M V; Garcia L ; Czaja S J; Perdomo D M; Fletcher M A; Klimas N ; Antoni M H; (2017). Poor sleep quality is associated with greater circulating pro-inflammatory cytokines and severity and frequency of chronic fatigue syndrome/myalgic encephalomyelitis (CFS/ME) symptoms in women. J Neuroimmunol. 303(43-50).	Immunological Neurobiological
Natelson B H; Weaver S A; Tseng C L; Ottenweller J E; (2005). Spinal fluid abnormalities in patients with chronic fatigue syndrome. Clin Diagn Lab Immunol. 12(52-5).	Immunological Neurobiological
Groven N H; Iversen V C; Fors E A; Reitan S K; (2015). Differences in cytokine levels correlate with chronic fatigue syndrome and depression-a pilot study. European Neuropsychopharmacology. 25(S83).	Immunological Neurobiological Psychological/psychosocial/socioeconomic
Nas K ; Cevik R ; Batum S ; Sarac A J; Acar S ; Kalkanli S ; (2011). Immunologic and psychosocial status in chronic fatigue syndrome. Bratisl Lek Listy. 112(208-12).	Immunological Neurobiological Psychological/psychosocial/socioeconomic
Nishikai, M., Tomomatsu, S., Hankins, R. W., Takagi, S., Miyachi, K., Kosaka, S., & Akiya, K. (2001). Autoantibodies to a 68/48 kDa protein in chronic fatigue syndrome and primary fibromyalgia: a possible marker for hypersomnia and cognitive disorders. 40(7), 806-810.	Immunological Neurobiological Psychological/psychosocial/socioeconomic
Cannon J G; Angel J B; Abad L W; Vannier E ; Mileno M D; Fagioli L ; Wolff S M; Komaroff A L; (1997). Interleukin-1 beta interleukin-1 receptor antagonist and soluble interleukin-1 receptor type II secretion in chronic fatigue syndrome. J Clin Immunol. 17(253-61).	Immunological Neuroendocrinal/hormonal/metabolic
Conti F ; Pittoni V ; Sacerdote P ; Priori R ; Meroni P L; Valesini G ; (1998). Decreased immunoreactive beta-endorphin in mononuclear leucocytes from patients with chronic fatigue syndrome. Clin Exp Rheumatol. 16(729-32).	Immunological Neuroendocrinal/hormonal/metabolic
Fremont M ; El Bakkouri ; K ; Vaeyens F ; Herst C V; De Meirleir ; K ; Englebienne P ; (2005). 2' 5'-Oligoadenylate size is critical to protect RNase L against proteolytic cleavage in chronic fatigue syndrome. Exp Mol Pathol. 78(239-46).	Immunological Neuroendocrinal/hormonal/metabolic
Maes M ; Mihaylova I ; Kubera M ; Leunis J C; (2008). An IgM-mediated immune response directed against nitro-bovine serum albumin (nitro-BSA) in chronic fatigue syndrome (CFS) and major depression: evidence that nitrosative stress is another factor underpinning the comorbidity between major depression and CFS. Neuroendocrinol Lett. 29(313-9).	Immunological Neuroendocrinal/hormonal/metabolic
Maes M ; Mihaylova I ; Leunis J C; (2007). Increased serum IgM antibodies directed against phosphatidyl inositol (Pi) in chronic fatigue syndrome (CFS) and major depression: evidence that an IgM-mediated immune response against Pi is one factor underpinning the comorbidity between both CFS and depression. Neuroendocrinol Lett. 28(861-7).	Immunological Neuroendocrinal/hormonal/metabolic
Matsuda J ; Gohchi K ; Gotoh N ; (1994). Serum concentrations of 2' 5'-oligo-adenylate synthetase neopterin and !b-glucan in patients with chronic fatigue syndrome and in patients with major depression. Journal of Neurology Neurosurgery & Psychiatry. 57(1015-1016).	Immunological Neuroendocrinal/hormonal/metabolic
Wyller, V. B., Nguyen, C. B., Ludviksen, J. A., & Mollnes, T. E. (2017). Transforming growth factor beta (TGF-beta) in adolescent chronic fatigue syndrome. 15(1), 245.	Immunological Neuroendocrinal/hormonal/metabolic
Maes M ; Leunis J C; (2008). Normalization of leaky gut in chronic fatigue syndrome (CFS) is accompanied by a clinical improvement: effects of age duration of illness and the translocation of LPS from gram-negative bacteria. Neuroendocrinol Lett. 29(902-10).	Immunological Neuroendocrinal/hormonal/metabolic Gastrointestinal
Nagy-Szakal D ; Williams B L; Mishra N ; Che X ; Lee B ; Bateman L ; Klimas N G; Komaroff A L; Levine S ; Montoya J G; Peterson D L; Ramanan D ; Jain K ; Eddy M L; Hornig M ; Lipkin W I; (2017). Fecal metagenomic profiles in subgroups of patients with myalgic encephalomyelitis/chronic fatigue syndrome. Microbiome. 5(44).	Immunological Neuroendocrinal/hormonal/metabolic Gastrointestinal
Milrad S F; Hall D L; Jutagir D R; Lattie E G; Czaja S J; Perdomo D M; Fletcher M A; Klimas N ; Antoni M H; (2018). Hyperintense sensorimotor T1 spin echo MRI is associated with brainstem abnormality in chronic fatigue syndrome. . 20(102-109).	Immunological Neuroendocrinal/hormonal/metabolic Psychological/psychosocial/socioeconomic
Falkenberg V R; Whistler T ; Murray J R; Unger E R; Rajeevan M S; (2013). Acute psychosocial stress-mediated changes in the expression and methylation of perforin in chronic fatigue syndrome. Genet. 5(44075).	Immunological Other
Knops M ; Koelsch U ; Hoffmeister B ; Doehner W ; Volk H D; Scheibenbogen C ; (2011). Mean corpuscular haemoglobin concentration (MCHC): A marker for metabolic stress and immune activation in immobilisation and chronic fatigue?. Journal of Cachexia Sarcopenia and Muscle. 2,(4)(240-241).	Immunological Other
Mawle A C; Nisenbaum R ; Dobbins J G; Gary H E; Jr ; Stewart J A; Reyes M ; Steele L ; Schmid D S; Reeves W C; (1997). Immune responses associated with chronic fatigue syndrome: a case-control study. J Infect Dis. 175(136-41).	Immunological Other
Nakamura T ; Schwander S ; Donnelly R ; Cook D B; Ortega F ; Togo F ; Yamamoto Y ; Cherniack N S; Klapholz M ; Rapoport D ; Natelson B H; (2013). Exercise and sleep deprivation do not change cytokine expression levels in patients with chronic fatigue syndrome. Clin Vaccine Immunol. 20(1736-42).	Immunological Other
Nijs J ; Meeus M ; McGregor N R; Meeusen R ; de Schutter ; G ; van Hoof ; E ; de Meirleir ; K ; (2005). Chronic fatigue syndrome: exercise performance related to immune dysfunction. Med Sci Sports Exerc. 37(1647-54).	Immunological Other
Groven, N., Fors, E. A., Iversen, V. C., White, L. R., & Reitan, S. K. (2018). Association between cytokines and psychiatric symptoms in chronic fatigue syndrome and healthy controls. 72(8), 556-560.	Immunological Psychological/psychosocial/socioeconomic
Masuda A ; Nozoe S I; Matsuyama T ; Tanaka H ; (1994). Psychobehavioral and immunological characteristics of adult people with chronic fatigue and patients with chronic fatigue syndrome. Psychosom Med. 56(512-8).	Immunological Psychological/psychosocial/socioeconomic
McArdle A ; Gusnanto A ; Earl K ; Sakellariou G ; Lawton C ; Owens D ; Close G ; Beadsworth M ; Dye L ; (2017). The role of IP-10 in chronic fatigue syndrome. FASEB Journal. Conference: Experimental Biology. 31().	Immunological Psychological/psychosocial/socioeconomic
Suhadolnik R J; Peterson D L; Reichenbach N L; Roen G ; Metzger M ; McCahan J ; O'Brien K ; Welsch S ; Gabriel J ; Gaughan J P; McGregor N R; (2004). Clinical and biochemical characteristics differentiating chronic fatigue syndrome from major depression and healthy control populations: relation to dysfunction in the RNase L Pathway. Journal of Chronic Fatigue Syndrome. 12(12905).	Immunological Psychological/psychosocial/socioeconomic
ter Wolbeek ; M ; van Doornen ; L J ; Kavelaars A ; Tersteeg-Kamperman M D; Heijnen C J; (2011). Fatigue depressive symptoms and anxiety from adolescence up to young adulthood: a longitudinal study. Brain Behav Immun. 25(1249-55).	Immunological Psychological/psychosocial/socioeconomic
Masuda A ; Munemoto T ; Yamanaka T ; Takei M ; Tei C ; (2002). Psychosocial characteristics and immunological functions in patients with postinfectious chronic fatigue syndrome and noninfectious chronic fatigue syndrome. J Behav Med. 25(477-85).	Immunological Psychological/psychosocial/socioeconomic Other
Neu D ; Mairesse O ; Montana X ; Gilson M ; Corazza F ; Lefevre N ; Linkowski P ; Le Bon ; O ; Verbanck P ; (2014). Dimensions of pure chronic fatigue: psychophysical cognitive and biological correlates in the chronic fatigue syndrome. Eur J Appl Physiol. 114(1841-51).	Immunological Psychological/psychosocial/socioeconomic Other
Brenu E W; Huth T K; Hardcastle S L; Fuller K ; Kaur M ; Johnston S ; Ramos S B; Staines D R; Marshall-Gradisnik S M; (2014). Role of adaptive and innate immune cells in chronic fatigue syndrome/myalgic encephalomyelitis. Int Immunol. 26(233-42).	Immunological The purpose of this article is to examine innate and adaptive immune cell phenotypes and functional characteristics that have not been previously examined in CFS/ME patients
Ablashi D V; Eastman H B; Owen C B; Roman M M; Friedman J ; Zabriskie J B; Peterson D L; Pearson G R; Whitman J E; (2000). Frequent HHV-6 reactivation in multiple sclerosis (MS) and chronic fatigue syndrome (CFS) patients. J Clin Virol. 16(179-91).	Infections
Ablashi D V; Zompetta C ; Lease C ; Josephs S F; Balachandra N ; Komaroff A L; Krueger G R; Henry B ; Lukau J ; Salahuddin S Z; (1991). Human herpesvirus 6 (HHV6) and chronic fatigue syndrome (CFS). Can Dis Wkly Rep. 17,Suppl,1E(33-40).	Infections
Agliari E ; Barra A ; Vidal K G; Guerra F ; (2012). Can persistent Epstein-Barr virus infection induce chronic fatigue syndrome as a Pavlov reflex of the immune response?. J. 6(740-62).	Infections
Ali M A; Dale J K; Kozak C A; Goldbach-Mansky R ; Miller F W; Straus S E; Cohen J I; (2011). Xenotropic murine leukemia virus-related virus is not associated with chronic fatigue syndrome in patients from different areas of the us in the 1990s. Virol J. 8(450).	Infections
Alter H J; Mikovits J A; Switzer W M; Ruscetti F W; Lo S C; Klimas N ; Komaroff A L; Montoya J G; Bateman L ; Levine S ; Peterson D ; Levin B ; Hanson M R; Genfi A ; Bhat M ; Zheng H ; Wang R ; Li B ; Hung G C; Lee L L; Sameroff S ; Heneine W ; Coffin J ; Hornig M ; Lipkin W I; (2012). A multicenter blinded analysis indicates no association between chronic fatigue syndrome/myalgic encephalomyelit…	Infections
Anonymous ; (1990). Chronic infection caused by Epstein-Barr virus and chronic fatigue syndrome. [Spanish]. Medicina clinica. 94(315-316).	Infections
Archard L C; Bowles N E; Behan P O; Bell E J; Doyle D ; (1988). Postviral fatigue syndrome: persistence of enterovirus RNA in muscle and elevated creatine kinase. J R Soc Med. 81(326-9).	Infections
Arredondo M ; Hackett J ; Jr ; de Bethencourt ; F R ; Trevino A ; Escudero D ; Collado A ; Qiu X ; Swanson P ; Soriano V ; de Mendoza ; C ; (2012). Prevalence of xenotropic murine leukemia virus-related virus infection in different risk populations in Spain. AIDS Res Hum Retroviruses. 28(1089-94).	Infections
Bannert N ; (2010). Is a novel human retrovirus associated with prostate cancer and chronic fatigue syndrome?. Future Microbiol. 5(689-91).	Infections
Bauermeister C D; Wagner C ; Brede H D; (1992). What is the relation between human herpes virus 6 and chronic fatigue syndrome?. [German]. Medizinische Monatsschrift fur Pharmazeuten. 15(165-168).	Infections
Bazzichi L ; Maggi F ; Sernissi F ; Scarpellini P ; Giacomelli C ; Consensi A ; Vatteroni M L; (2011). Xenotropic murine leukemia virus-related virus infection in italian patients with chronic fatigue syndrome fibromyalgia or rheumatoid arthritis. Arthritis and Rheumatism. Conference: Annual Scientific Meeting of the American College of Rheumatology and Association of Rheumatology Health Professi…	Infections
Bell E J; McCartney R A; Riding M H; (1988). COXSACKIE-B VIRUSES AND MYALGIC ENCEPHALOMYELITIS. Journal of the Royal Society of Medicine. 81(329-331).	Infections
Bennett A L; Fagioli L ; Komaroff A L; Raoult D ; (1994). Persistent infection with Bartonella (Rochalimaea) henselae or Afipia felis is unlikely to be a cause of chronic fatigue syndrome. Clin Infect Dis. 19(804-5).	Infections
Beqaj S H; Lerner A M; Fitzgerald J T; (2008). Immunoassay with cytomegalovirus early antigens from gene products p52 and CM2 (UL44 and UL57) detects active infection in patients with chronic fatigue syndrome. J Clin Pathol. 61(623-6).	Infections
Berends G M; Peeters M F; Lepoutre J M. M; Van Liebergen ; F J H. M; Kurstjens R M. A; Koolen M I; (1988). Chronic fatigue syndrome. Does Epstein-Barr virus play any part?. [Dutch]. Nederlands Tijdschrift voor Geneeskunde. 132(874-878).	Infections
Berends G M; Peeters M F; Lepoutre J M; van Liebergen ; F J ; Kurstjens R M; Koolen M I; (1988). [Chronic fatigue syndrome; is there a connection with the Epstein-Barr virus?]. Ned Tijdschr Geneeskd. 132(874-8).	Infections
Blomberg J ; Blomberg F ; Sjosten A ; Sheikholvaezin A ; Bolin-Wiener A ; Elfaitouri A ; Hessel S ; Gottfries C G; Zachrisson O ; Ohrmalm C ; Jobs M ; Pipkorn R ; (2012). No evidence for xenotropic murine leukemia-related virus infection in Sweden using internally controlled multiepitope suspension array serology. Clin Vaccine Immunol. 19(1399-410).	Infections
Bode L ; Komaroff A L; Ludwig H ; (1992). No serologic evidence of borna disease virus in patients with chronic fatigue syndrome. Clin Infect Dis. 15(1049).	Infections
Bojic I ; Mijuskovic P ; Lilic D ; Kuljic-Kapulica N ; Mijuskovic Z ; Berger S ; Mitrovic D ; (1993). The chronic fatigue syndrome associated with Epstein-Barr virus infection. [Croatian]. Vojnosanitetski pregled. Military-medical,and,pharmaceutical,review.,50(304-307).	Infections
Bond P A; Dinan T G; (2006). Antibodies to herpes simplex types 1 and 2 in chronic fatigue syndrome. Journal of Chronic Fatigue Syndrome. 13(35-40).	Infections
Brewer J H; Thrasher J D; Straus D C; Madison R A; Hooper D ; (2013). Detection of mycotoxins in patients with chronic fatigue syndrome. Toxins (Basel). 5(605-17).	Infections
Burbelo P D; Bayat A ; Wagner J ; Nutman T B; Baraniuk J N; Iadarola M J; (2012). No serological evidence for a role of HHV-6 infection in chronic fatigue syndrome. Am J Transl Res. 4(443-51).	Infections
Cameron B ; Flamand L ; Juwana H ; Middeldorp J ; Naing Z ; Rawlinson W ; Ablashi D ; Lloyd A ; (2010). Serological and virological investigation of the role of the herpesviruses EBV CMV and HHV-6 in post-infective fatigue syndrome. J Med Virol. 82(1684-8).	Infections
Centers for Disease; Control ; Prevention ; (1993). Inability of retroviral tests to identify persons with chronic fatigue syndrome 1992. MMWR Morb Mortal Wkly Rep. 42(183,,189-90).	Infections
Chapenko S ; Krumina A ; Logina I ; Rasa S ; Chistjakovs M ; Sultanova A ; Viksna L ; Murovska M ; (2012). Association of active human herpesvirus-6 -7 and parvovirus b19 infection with clinical outcomes in patients with myalgic encephalomyelitis/chronic fatigue syndrome. Adv. 2012(205085).	Infections
Chia J ; Chia A ; Voeller M ; Lee T ; Chang R ; (2010). Acute enterovirus infection followed by myalgic encephalomyelitis/chronic fatigue syndrome (ME/CFS) and viral persistence. J Clin Pathol. 63(165-8).	Infections
Chia J K; Chia A Y; (2008). Chronic fatigue syndrome is associated with chronic enterovirus infection of the stomach. J Clin Pathol. 61(43-8).	Infections
Choppa P C; Vojdani A ; Tagle C ; Andrin R ; Magtoto L ; (1998). Multiplex PCR for the detection of Mycoplasma fermentans M. hominis and M. penetrans in cell cultures and blood samples of patients with chronic fatigue syndrome. Mol Cell Probes. 12(301-8).	Infections
Clements G B; McGarry F ; Nairn C ; Galbraith D N; (1995). Detection of enterovirus-specific RNA in serum: the relationship to chronic fatigue. J Med Virol. 45(156-61).	Infections
Cool M ; Bouchard N ; Masse G ; Laganiere B ; Dumont A ; Hanna Z ; Phaneuf D ; Morisset R ; Jolicoeur P ; (2011). No detectable XMRV in subjects with chronic fatigue syndrome from Quebec. Virology. 420(66-72).	Infections
Coyle P K; Krupp L B; Doscher C ; Amin K ; (1994). Borrelia burgdorferi reactivity in patients with severe persistent fatigue who are from a region in which Lyme disease is endemic. Clin Infect Dis. 18,Suppl,1(S24-7).	Infections
Cuende J I; Civeira P ; Diez N ; Prieto J ; (1997). High prevalence without reactivation of herpes virus 6 in subjects with chronic fatigue syndrome. [Spanish]. Anales de medicina interna (Madrid Spain : 1984). 14(441-444).	Infections
Cunningham L ; Bowles N E; Lane R J; Dubowitz V ; Archard L C; (1990). Persistence of enteroviral RNA in chronic fatigue syndrome is associated with the abnormal production of equal amounts of positive and negative strands of enteroviral RNA. J Gen Virol. 71(1399-402).	Infections
Dale J K; Dibisceglie A M; Hoofnagle J H; Straus S E; (1991). CHRONIC FATIGUE SYNDROME - LACK OF ASSOCIATION WITH HEPATITIS-C VIRUS-INFECTION. Journal of Medical Virology. 34(119-121).	Infections
Dale J K; Straus S E; Ablashi D V; Salahuddin Z S; Gallo R C; Nishibe Y ; Inoue Y K; (1989). THE INOUE-MELNICK VIRUS HUMAN HERPESVIRUS TYPE-6 AND THE CHRONIC FATIGUE SYNDROME. Annals of Internal Medicine. 110(92-93).	Infections
De Meirleir ; K L ; Khaiboullina S F; Fremont M ; Hulstaert J ; Rizvanov A A; Palotas A ; Lombardi V C; (2013). Plasmacytoid dendritic cells in the duodenum of individuals diagnosed with myalgic encephalomyelitis are uniquely immunoreactive to antibodies to human endogenous retroviral proteins. In Vivo. 27(177-87).	Infections
DeFreitas E ; Hilliard B ; Cheney P R; Bell D S; Kiggundu E ; Sankey D ; Wroblewska Z ; Palladino M ; Woodward J P; Koprowski H ; (1991). Retroviral sequences related to human T-lymphotropic virus type II in patients with chronic fatigue immune dysfunction syndrome. Proc Natl Acad Sci U S A. 88(2922-6).	Infections
Di Luca ; D ; Zorzenon M ; Mirandola P ; Colle R ; Botta G A; Cassai E ; (1995). Human herpesvirus 6 and human herpesvirus 7 in chronic fatigue syndrome. J Clin Microbiol. 33(1660-61).	Infections
Dowsett E G; Ramsay A M; McCartney R A; Bell E J; (1990). Myalgic encephalomyelitis - A persistent enteroviral infection?. Postgraduate Medical Journal. 66(526-530).	Infections
Dunningham W ; Aguiar W M; Mascarenhas G ; (1999). The newest findings about viral etiology of chronic fatigue syndrome. Psiquiatria Biologica. 7(31-36).	Infections
Elfaitouri A ; Herrmann B ; Bolin-Wiener A ; Wang Y ; Gottfries C G; Zachrisson O ; Pipkorn R ; Ronnblom L ; Blomberg J ; (2013). Epitopes of microbial and human heat shock protein 60 and their recognition in myalgic encephalomyelitis. PLoS ONE. 8(e81155).	Infections
Elfaitouri A ; Shao X ; Mattsson Ulfstedt ; J ; Muradrasoli S ; Bolin Wiener ; A ; Golbob S ; Ohrmalm C ; Matousek M ; Zachrisson O ; Gottfries C G; Blomberg J ; (2011). Murine gammaretrovirus group G3 was not found in Swedish patients with myalgic encephalomyelitis/chronic fatigue syndrome and fibromyalgia. PLoS ONE. 6(e24602).	Infections
Enbom M ; Linde A ; Evengard B ; (2000). No evidence of active infection with human herpesvirus 6 (HHV-6) or HHV-8 in chronic fatigue syndrome. J Clin Microbiol. 38(2457).	Infections
Erlwein O ; Kaye S ; McClure M O; Weber J ; Wills G ; Collier D ; Wessely S ; Cleare A ; (2010). Failure to detect the novel retrovirus XMRV in chronic fatigue syndrome. PLoS ONE. 5(e8519).	Infections
Erlwein O ; Robinson M J; Kaye S ; Wills G ; Izui S ; Wessely S ; Weber J ; Cleare A ; Collier D ; McClure M O; (2011). Investigation into the presence of and serological response to XMRV in CFS patients. PLoS ONE. 6(e17592).	Infections
Evengard B ; Briese T ; Lindh G ; Lee S ; Lipkin W I; (1999). Absence of evidence of Borna disease virus infection in Swedish patients with Chronic Fatigue Syndrome. J Neurovirol. 5(495-9).	Infections
Eymard D ; Lebel F ; Miller M ; Turgeon F ; (1993). Human herpesvirus 6 and chronic fatigue syndrome. Can. 4(199-202).	Infections
Folks T M; Heneine W ; Khan A ; Woods T ; Chapman L ; Schonberger L ; (1993). Investigation of retroviral involvement in chronic fatigue syndrome. Ciba Found Symp. 173(160-6;,discussion,166).	Infections
Fremont M ; Metzger K ; Rady H ; Hulstaert J ; De Meirleir ; K ; (2009). Detection of herpesviruses and parvovirus B19 in gastric and intestinal mucosa of chronic fatigue syndrome patients. In Vivo. 23(209-13).	Infections
Furuta R A; Miyazawa T ; Sugiyama T ; Kuratsune H ; Ikeda Y ; Sato E ; Misawa N ; Nakatomi Y ; Sakuma R ; Yasui K ; Yamaguti K ; Hirayama F ; (2011). No association of xenotropic murine leukemia virus-related virus with prostate cancer or chronic fatigue syndrome in Japan. Retrovirology. 8(20).	Infections
Garcia-Alvarez L ; Perez-Matute P ; Blanco J R; Ibarra V ; Oteo J A; (2016). High prevalence of asymptomatic carriers of Tropheryma whipplei in different populations from the North of Spain. Enferm Infecc Microbiol Clin. 34(340-5).	Infections
Gow J W; Behan W M; (1991). Amplification and identification of enteroviral sequences in the postviral fatigue syndrome. Br Med Bull. 47(872-85).	Infections
Gow J W; Behan W M; Clements G B; Woodall C ; Riding M ; Behan P O; (1991). Enteroviral RNA sequences detected by polymerase chain reaction in muscle of patients with postviral fatigue syndrome. Bmj. 302(692-6).	Infections
Gow J W; Behan W M; Simpson K ; McGarry F ; Keir S ; Behan P O; (1994). Studies on enterovirus in patients with chronic fatigue syndrome. Clin Infect Dis. 18,Suppl,1(S126-9).	Infections
Gow J W; De la Torre ; J C ; Behan W M. H; Simpson K ; McGill M ; Dinan T ; Behan P O; (1997). Borna disease virus in chronic fatigue syndrome. Neurological Infections and Epidemology. 2(63-66).	Infections
Gow, J. W., Simpson, K., Schliephake, A., Behan, W. M., Morrison, L. J., Cavanagh, H., . . . Behan, P. O. (1992). Search for retrovirus in the chronic fatigue syndrome. 45(12), 1058-1061.	Infections
Groom H C; Boucherit V C; Makinson K ; Randal E ; Baptista S ; Hagan S ; Gow J W; Mattes F M; Breuer J ; Kerr J R; Stoye J P; Bishop K N; (2010). Absence of xenotropic murine leukaemia virus-related virus in UK patients with chronic fatigue syndrome. Retrovirology. 7(10).	Infections
Gustaw K ; (2003). Chronic fatigue syndrome following tick-borne diseases. [Polish]. Neurologia i neurochirurgia polska. 37(1211-1221).	Infections
Halpin P ; Williams M V; Klimas N G; Fletcher M A; Barnes Z ; Ariza M E; (2017). Myalgic encephalomyelitis/chronic fatigue syndrome and gulf war illness patients exhibit increased humoral responses to the herpesviruses-encoded dUTPase: Implications in disease pathophysiology. J Med Virol. 89(1636-1645).	Infections
Heneine W ; Woods T C; Sinha S D; Khan A S; Chapman L E; Schonberger L B; Folks T M; (1994). Lack of evidence for infection with known human and animal retroviruses in patients with chronic fatigue syndrome. Clin Infect Dis. 18,Suppl,1(S121-5).	Infections
Henrich T J; Li J Z; Felsenstein D ; Kotton C N; Plenge R M; Pereyra F ; Marty F M; Lin N H; Grazioso P ; Crochiere D M; Eggers D ; Kuritzkes D R; Tsibris A M; (2010). Xenotropic murine leukemia virus-related virus prevalence in patients with chronic fatigue syndrome or chronic immunomodulatory conditions. J Infect Dis. 202(1478-81).	Infections
Hohn O ; Strohschein K ; Brandt A U; Seeher S ; Klein S ; Kurth R ; Paul F ; Meisel C ; Scheibenbogen C ; Bannert N ; (2010). No evidence for XMRV in German CFS and MS patients with fatigue despite the ability of the virus to infect human blood cells in vitro. PLoS ONE. 5(e15632).	Infections
Holmes M J; Diack D S; Easingwood R A; Cross J P; Carlisle B ; (1997). Electron microscopic immunocytological profiles in chronic fatigue syndrome. J Psychiatr Res. 31(115-22).	Infections
Hong P ; Li J ; Li Y ; (2010). Failure to detect Xenotropic murine leukaemia virus-related virus in Chinese patients with chronic fatigue syndrome. Virol J. 7(224).	Infections
Huang Y ; Katz B Z; Mears C ; Kielhofner G W; Taylor R ; (2010). Postinfectious fatigue in adolescents and physical activity. Arch Pediatr Adolesc Med. 164(803-9).	Infections
Ilaria R L; Jr ; Komaroff A L; Fagioli L R; Moloney W C; True C A; Naides S J; (1995). Absence of parvovirus B19 infection in chronic fatigue syndrome. Arthritis Rheum. 38(638-41).	Infections
Irlbeck D M; Vernon S D; McCleary K K; Bateman L ; Klimas N G; Lapp C W; Peterson D L; Brown J R; Remlinger K S; Wilfret D A; Gerondelis P ; (2014). No association found between the detection of either xenotropic murine leukemia virus-related virus or polytropic murine leukemia virus and chronic fatigue syndrome in a blinded multi-site prospective study by the establishment and use of the SolveCF…	Infections
Jerome Kr ; Diem K ; Huang M L; Selke S ; Corey L ; Buchwald D ; (2011). Xenotropic murine leukemia virus-related virus in monozygotic twins discordant for chronic fatigue syndrome. . 71(66-71).	Infections
Joncas J H; (1991). Search for an association between Epstein-Barr virus infection and the chronic fatigue syndrome. Can Dis Wkly Rep. 17,Suppl,1E(43-7).	Infections
Jones J F; Williams M ; Schooley R T; Robinson C ; Glaser R ; (1988). ANTIBODIES TO EPSTEIN-BARR VIRUS SPECIFIC DNASE AND DNA-POLYMERASE IN THE CHRONIC FATIGUE SYNDROME. Archives of Internal Medicine. 148(1957-1960).	Infections
Jones Jf ; Kulkarni Ps ; Butera St ; Reeves Wc ; (2005). GB virus-C - a virus without a disease: we cannot give it chronic fatigue syndrome. BMC Infect Dis. 5(78).	Infections
Kato Y H; Yamate M ; Tsujikawa M ; Nishigaki H ; Tanaka Y ; Yunoki M ; Kuratsune H ; Watanabe Y ; Ikuta K ; (2009). No apparent difference in the prevalence of parvovirus B19 infection between chronic fatigue syndrome patients and healthy controls in Japan. J Clin Virol. 44(246-7).	Infections
Katz B Z; Shiraishi Y ; Mears C J; Binns H J; Taylor R ; (2009). Chronic fatigue syndrome after infectious mononucleosis in adolescents. Pediatrics. 124(189-93).	Infections
Kawai K ; Kawai A ; (1992). STUDIES ON THE RELATIONSHIP BETWEEN CHRONIC FATIGUE SYNDROME AND EPSTEIN-BARR-VIRUS IN JAPAN. Internal Medicine. 31(313-318).	Infections
Kerr J R; Barrett A M; Curran M D; Behan W M. H; Middleton D ; Behan P O; (1997). Parvovirus B19 and chronic fatigue syndrome. Journal of Chronic Fatigue Syndrome. 3(101-107).	Infections
Khan A S; Heneine W M; Chapman L E; Gary H E; Jr ; Woods T C; Folks T M; Schonberger L B; (1993). Assessment of a retrovirus sequence and other possible risk factors for the chronic fatigue syndrome in adults. Ann Intern Med. 118(241-5).	Infections
Knox K ; Carrigan D ; Simmons G ; Teque F ; Zhou Y ; Hackett Jr ; J ; Qiu X ; Luk K C; Schochetman G ; Knox A ; Kogelnik A M; Levy J A; (2011). No evidence of murine-like gammaretroviruses in CFS patients previously identified as XMRV-infected. Science. 333(94-97).	Infections
Knox K K; Carrigan D R; (2006). Active human herpesvirus six (HHV-6) infections in patients with chronic fatigue syndrome (CFS) and relapsing-remitting multiple sclerosis (RRMS). Journal of Clinical Virology. 37(S116-S116).	Infections
Koelle D M; Barcy S ; Huang M L; Ashley R L; Corey L ; Zeh J ; Ashton S ; Buchwald D ; (2002). Markers of viral infection in monozygotic twins discordant for chronic fatigue syndrome. Clin Infect Dis. 35(518-25).	Infections
Komaroff A L; Bell D S; Cheney P R; Lo S C; (1993). Absence of antibody to Mycoplasma fermentans in patients with chronic fatigue syndrome. Clin Infect Dis. 17(1074-5).	Infections
Komaroff A L; Wang S P; Lee J ; Grayston J T; (1992). NO ASSOCIATION OF CHRONIC CHLAMYDIA-PNEUMONIAE INFECTION WITH CHRONIC FATIGUE SYNDROME. Journal of Infectious Diseases. 165(184-184).	Infections
Kondo K ; Kobayashi N ; (2010). Identification of a novel HHV-6 latent-protein associated with CFS and mood disorders. Neuroscience Research. 68(e51).	Infections
Levine P H; Jacobson S ; Pocinki A G; Cheney P ; Peterson D ; Connelly R R; Weil R ; Robinson S M; Ablashi D V; Salahuddin S Z; et al ; (1992). Clinical epidemiologic and virologic studies in four clusters of the chronic fatigue syndrome. Arch Intern Med. 152(1611-6).	Infections
Levine S ; (1999). Borna disease virus proteins in patients with CFS. Journal of Chronic Fatigue Syndrome. 5(199-206).	Infections
Li Y J; Wang D X; Zhang F M; Liu Z D; Yang A Y; Ykuta K ; (2003). Detection of antibody against Borna disease virus-p24 in the plasma of Chinese patients with chronic fatigue syndrome by Western-blot analysis. [Chinese]. Zhonghua shi yan he lin chuang bing du xue za zhi = Zhonghua shiyan he linchuang bingduxue zazhi = Chinese journal of experimental and clinical virology. 17(330-333).	Infections
Lieberman Ad ; (1990). The role of the rubella virus in the chronic fatigue syndrome. Clin Ecology. 7(51-4.).	Infections
Lindh G ; Samuelson A ; Hedlund K O; Evengard B ; Lindquist L ; Ehrnst A ; (1996). No findings of enteroviruses in Swedish patients with chronic fatigue syndrome. Scand J Infect Dis. 28(305-7).	Infections
Loebel M ; Strohschein K ; Giannini C ; Koelsch U ; Bauer S ; Doebis C ; Thomas S ; Unterwalder N ; von Baehr ; V ; Reinke P ; Knops M ; Hanitsch L G; Meisel C ; Volk H D; Scheibenbogen C ; (2014). Deficient EBV-specific B- and T-cell response in patients with chronic fatigue syndrome. PLoS ONE. 9(e85387).	Infections
Lum E ; Medveczky M M; Medveczky P G; (2014). Is inherited human herpesvirus 6 the perpetrator behind some cases of chronic fatigue syndrome?. Future Microbiol. 9(433-6).	Infections
Lynch S P; Seth R V; Main J ; (1992). Monospot and VP1 tests in chronic fatigue syndrome and major depression. J R Soc Med. 85(537-40).	Infections
Maes M ; Mihaylova I ; Leunis J C; (2007). Increased serum IgA and IgM against LPS of enterobacteria in chronic fatigue syndrome (CFS): indication for the involvement of gram-negative enterobacteria in the etiology of CFS and for the presence of an increased gut-intestinal permeability. J Affect Disord. 99(237-40).	Infections
Maggi F ; Bazzichi L ; Sernissi F ; Mazzetti P ; Lanini L ; Scarpellini P ; Consensi A ; Giacomelli C ; Macera L ; Vatteroni M L; Bombardieri S ; Pistello M ; (2012). Absence of xenotropic murine leukemia virus-related virus in Italian patients affected by chronic fatigue syndrome fibromyalgia or rheumatoid arthritis. Int. 25(523-9).	Infections
Mawle A C; Nisenbaum R ; Dobbins J G; Gary H E; Jr ; Stewart J A; Reyes M ; Steele L ; Schmid D S; Reeves W C; (1995). Seroepidemiology of chronic fatigue syndrome: a case-control study. Clin Infect Dis. 21(1386-9).	Infections
McGregor N R; Dunstan R H; Donohoe M ; Roberts T K; Butt H L; Watkins J A; Murdoch R N; Taylor W G; (2000). Assessment of plasma fatty acids and sterols in sudden- and gradual-onset chronic fatigue syndrome patients. Journal of Nutritional & Environmental Medicine. 10(13-23).	Infections
Medveczky M ; Arbuckle J ; Pantry S ; Luka J ; Renne R ; Ablashi D ; Medveczky P ; (2011). The latent and inherited human herpesvirus-6A and 6B is a possible cause of a subgroup of chronic fatigue syndrome cases. Acta Microbiologica et Immunologica Hungarica. 58(186).	Infections
Naess H ; Nyland M ; Hausken T ; Follestad I ; Nyland H I; (2012). Chronic fatigue syndrome after Giardia enteritis: clinical characteristics disability and long-term sickness absence. BMC Gastroenterol. 12(13).	Infections
Nairn C ; Galbraith D N; Clements G B; (1995). Comparison of coxsackie B neutralisation and enteroviral PCR in chronic fatigue patients. J Med Virol. 46(310-3).	Infections
Nasralla M ; Haier J ; Nicolson G L; (1999). Multiple mycoplasmal infections detected in blood of patients with chronic fatigue syndrome and/or fibromyalgia syndrome. Eur J Clin Microbiol Infect Dis. 18(859-65).	Infections
Nasralla M Y; Haier J ; Nicolson N L; Nicolson G L; (2000). Examination of mycoplasmas in blood of 565 chronic illness patients by polymerase chain reaction. International Journal of Medicine Biology and the Environment. 28(15-23).	Infections
Nicolson G L; Gan R ; Haier J ; (2003). Multiple co-infections (Mycoplasma Chlamydia human herpes virus-6) in blood of chronic fatigue syndrome patients: association with signs and symptoms. Apmis. 111(557-66).	Infections
Nicolson G L; Gan R ; Haier J ; (2004). Evidence for Brucella spp. and Mycoplasma spp. co-infections in blood of chronic fatigue syndrome patients. Journal of Chronic Fatigue Syndrome. 12(42856).	Infections
Nicolson G L; Nasralla M ; De Meirleir ; K ; Gan R ; Haier J ; (2003). Evidence for bacterial (Mycoplasma Chlamydia) and viral (HHV-6) co-infections in chronic fatigue syndrome patients. Journal of Chronic Fatigue Syndrome. 11(43647).	Infections
Nijs J ; De Meirleir ; K ; Coomans D ; De Becker ; P ; Nicolson G L; (2003). Deregulation of the 2 5A synthetase RNase L antiviral pathway by Mycoplasma spp. in subsets of Chronic Fatigue Syndrome. Journal of Chronic Fatigue Syndrome. 11(37-50).	Infections
Nijs J ; Nicolson G L; De Becker ; P ; Coomans D ; De Meirleir ; K ; (2002). High prevalence of Mycoplasma infections among European chronic fatigue syndrome patients. Examination of four Mycoplasma species in blood of chronic fatigue syndrome patients. FEMS Immunol Med Microbiol. 34(209-14).	Infections
Oakes B ; Hoagland-Henefield M ; Komaroff A L; Erickson J L; Huber B T; (2013). Human endogenous retrovirus-K18 superantigen expression and human herpesvirus-6 and human herpesvirus-7 viral loads in chronic fatigue patients. Clin Infect Dis. 56(1394-400).	Infections
Oakes B ; Qiu X ; Levine S ; Hackett J ; Jr ; Huber B T; (2011). Failure to Detect XMRV-Specific Antibodies in the Plasma of CFS Patients Using Highly Sensitive Chemiluminescence Immunoassays. Adv. 2011(854540).	Infections
Paolucci S ; Piralla A ; Zanello C ; Minoli L ; Baldanti F ; (2012). Xenotropic and polytropic murine leukemia virus-related sequences are not detected in the majority of patients with chronic fatigue syndrome. New Microbiol. 35(341-4).	Infections
Pollark R J; Komaroff A L; Telford S R; 3rd ; Gleit ; Fagioli L ; Brunet L R; Spielman A ; (1995). Borrelia burgdorferi infection is rarely found in patients with chronic fatigue syndrome. Clin Infect Dis. 20(467-8).	Infections
Rasa S ; Chapenko S ; Krumina A ; Zazerska Z ; Murovska M ; (2016). Occurrence phase and status of human parvovirus B19 infection in patients with myalgic encephalomyelitis/chronic fatigue syndrome. Journal of Clinical Virology. 82(S141).	Infections
Rasa S ; Nora-Krukle Z ; Chapenko S ; Krumina A ; Roga S ; Murovska M ; (2014). No evidence of XMRV provirus sequences in patients with myalgic encephalomyelitis/chronic fatigue syndrome and individuals with unspecified encephalopathy. New Microbiol. 37(17-24).	Infections
Reeves W C; Stamey F R; Black J B; Mawle A C; Stewart J A; Pellett P E; (2000). Human herpesviruses 6 and 7 in chronic fatigue syndrome: a case-control study. Clin Infect Dis. 31(48-52).	Infections
Schutzer S E; Natelson B H; (1999). Absence of Borrelia burgdorferi-specific immune complexes in chronic fatigue syndrome. Neurology. 53(1340-1).	Infections
Schutzer S E; Rounds M A; Natelson B H; Ecker D J; Eshoo M W; (2011). Analysis of cerebrospinal fluid from chronic fatigue syndrome patients for multiple human ubiquitous viruses and xenotropic murine leukemia-related virus. Ann Neurol. 69(735-8).	Infections
Sheedy J R; Wettenhall R E; Scanlon D ; Gooley P R; Lewis D P; McGregor N ; Stapleton D I; Butt H L; Kl D E. Meirleir; (2009). Increased d-lactic Acid intestinal bacteria in patients with chronic fatigue syndrome. In Vivo. 23(621-8).	Infections
Shin C H; Bateman L ; Schlaberg R ; Bunker A M; Leonard C J; Hughen R W; Light A R; Light K C; Singh I R; (2011). Absence of XMRV retrovirus and other murine leukemia virus-related viruses in patients with chronic fatigue syndrome. J Virol. 85(7195-202).	Infections
Simmons G ; Glynn S A; Komaroff A L; Mikovits J A; Tobler L H; Hackett J ; Jr ; Tang N ; Switzer W M; Heneine W ; Hewlett I K; Zhao J ; Lo S C; Alter H J; Linnen J M; Gao K ; Coffin J M; Kearney M F; Ruscetti F W; Pfost M A; Bethel J ; Kleinman S ; Holmberg J A; Busch M P; Blood Xmrv Scientific Research Working Group; (2011). Failure to confirm XMRV/MLVs in the blood of patients with chronic fati…	Infections
Steffen I ; Tyrrell D L; Stein E ; Montalvo L ; Lee T H; Zhou Y ; Lu K ; Switzer W M; Tang S ; Jia H ; Hockman D ; Santer D M; Logan M ; Landi A ; Law J ; Houghton M ; Simmons G ; (2011). No evidence for XMRV nucleic acids infectious virus or anti-XMRV antibodies in Canadian patients with chronic fatigue syndrome. PLoS ONE. 6(e27870).	Infections
Streicher H Z; Strauss S E; Komoroff A ; Ablashi D ; Salahuddin S Z; Gallo R C; (1988). HUMAN HERPES VIRUS-6 (HUMAN LYMPHOTROPIC VIRUS) SEROLOGY IN PATIENTS WITH THE CHRONIC FATIGUE SYNDROME. Clinical Research. 36(A472-A472).	Infections
Sullivan P F; Allander T ; Lysholm F ; Goh S ; Persson B ; Jacks A ; Evengard B ; Pedersen N L; Andersson B ; (2011). An unbiased metagenomic search for infectious agents using monozygotic twins discordant for chronic fatigue. BMC Microbiol. 11(2).	Infections
Swanink C M; Melchers W J; van der Meer ; J W ; Vercoulen J H; Bleijenberg G ; Fennis J F; Galama J M; (1994). Enteroviruses and the chronic fatigue syndrome. Clin Infect Dis. 19(860-4).	Infections
Swanink C M; Stolk-Engelaar V M; van der Meer ; J W ; Vercoulen J H; Bleijenberg G ; Fennis J F; Galama J M; Hoogkamp-Korstanje J A; (1998). Yersinia enterocolitica and the chronic fatigue syndrome. J Infect. 36(269-72).	Infections
Swanink C M; van der Meer ; J W ; Vercoulen J H; Bleijenberg G ; Fennis J F; Galama J M; (1995). Epstein-Barr virus (EBV) and the chronic fatigue syndrome: normal virus load in blood and normal immunologic reactivity in the EBV regression assay. Clin Infect Dis. 20(1390-2).	Infections
Switzer W M; Jia H ; Hohn O ; Zheng H ; Tang S ; Shankar A ; Bannert N ; Simmons G ; Hendry R M; Falkenberg V R; Reeves W C; Heneine W ; (2010). Absence of evidence of xenotropic murine leukemia virus-related virus infection in persons with chronic fatigue syndrome and healthy controls in the United States. Retrovirology. 7(57).	Infections
Switzer W M; Jia H ; Zheng H ; Tang S ; Garcia R A; Satterfield B C; (2011). Serologic and PCR testing of persons with chronic fatigue syndrome in the United States shows no association with xenotropic or polytropic murine leukemia virus-related virus. Retrovirology. 8(A232).	Infections
Tsai S Y; Yang T Y; Chen H J; Chen C S; Lin W M; Shen W C; Kuo C N; Kao C H; (2014). Increased risk of chronic fatigue syndrome following herpes zoster: A population-based study. European Journal of Clinical Microbiology and Infectious Diseases. 33(1653-1659).	Infections
van Kuppeveld ; F J ; de Jong ; A S ; Lanke K H; Verhaegh G W; Melchers W J; Swanink C M; Bleijenberg G ; Netea M G; Galama J M; van der Meer ; J W ; (2010). Prevalence of xenotropic murine leukaemia virus-related virus in patients with chronic fatigue syndrome in the Netherlands: retrospective analysis of samples from an established cohort. Bmj. 340(c1018).	Infections
Vojdani A ; Choppa P C; Tagle C ; Andrin R ; Samimi B ; Lapp C W; (1998). Detection of Mycoplasma genus and Mycoplasma fermentans by PCR in patients with Chronic Fatigue Syndrome. FEMS Immunol Med Microbiol. 22(355-65).	Infections
Vojdani A ; Franco A R; (1999). Multiplex PCR for the detection of Mycoplasma fermentans M. hominis and M. penetrans in patients with chronic fatigue syndrome fibromyalgia rheumatoid arthritis and Gulf War Syndrome. Journal of Chronic Fatigue Syndrome. 5(187-197).	Infections
Wallace H L; 2nd ; Natelson B ; Gause W ; Hay J ; (1999). Human herpesviruses in chronic fatigue syndrome. Clin Diagn Lab Immunol. 6(216-23).	Infections
White P D; Thomas J M; Amess J ; Crawford D H; Grover S A; Kangro H O; Clare A W; (1998). Incidence risk and prognosis of acute and chronic fatigue syndromes and psychiatric disorders after glandular fever. Br J Psychiatry. 173(475-81).	Infections
White P D; Thomas J M; Kangro H O; Bruce-Jones W D; Amess J ; Crawford D H; Grover S A; Clare A W; (2001). Predictions and associations of fatigue syndromes and mood disorders that occur after infectious mononucleosis. Lancet. 358(1946-54).	Infections
Wildman M J; Smith E G; Groves J ; Beattie J M; Caul E O; Ayres J G; (2002). Chronic fatigue following infection by Coxiella burnetii (Q fever): ten-year follow-up of the 1989 UK outbreak cohort. Qjm. 95(527-38).	Infections
Woodward C G; Cox R A; (1992). EPSTEIN-BARR-VIRUS SEROLOGY IN THE CHRONIC FATIGUE SYNDROME. Journal of Infection. 24(133-139).	Infections
Yalcin S ; Kuratsune H ; Yamaguchi K ; Kitani T ; Yamanishi K ; (1994). Prevalence of human herpesvirus 6 variants A and B in patients with chronic fatigue syndrome. Microbiology and Immunology. 38(587-590).	Infections
Zorzenon M ; Rukh G ; Botta G A; Colle R ; Barsanti L A; Ceccherini-Nelli L ; (1996). Active HHV-6 infection in chronic fatigue syndrome patients from Italy: new data. Journal of Chronic Fatigue Syndrome. 2(44168).	Infections
Bozzini, S., Albergati, A., Capelli, E., Lorusso, L., Gazzaruso, C., Pelissero, G., & Falcone, C. (2018). Cardiovascular characteristics of chronic fatigue syndrome. 8(1), 26-30.	Infections Circulatory
Katz B Z; Stewart J M; Shiraishi Y ; Mears C J; Taylor R ; (2012). Orthostatic tolerance testing in a prospective cohort of adolescents with chronic fatigue syndrome and recovered controls following infectious mononucleosis. Clin Pediatr (Phila). 51(835-9).	Infections Circulatory
Lerner A M; Dworkin H J; Sayyed T ; Chang C H; Fitzgerald J T; Beqaj S ; Deeter R G; Goldstein J ; Gottipolu P ; O'Neill W ; (2004). Prevalence of abnormal cardiac wall motion in the cardiomyopathy associated with incomplete multiplication of Epstein-barr Virus and/or cytomegalovirus in patients with chronic fatigue syndrome. In Vivo. 18(417-24).	Infections Circulatory Other
Spence V A; Kennedy G ; Belch J J; Hill A ; Khan F ; (2008). Low-grade inflammation and arterial wave reflection in patients with chronic fatigue syndrome. Clin Sci (Colch). 114(561-6).	Infections CRP, isoprostane Circulatory blood pressure, arterial stiffness Immunological inflammation, oxidative stress
Gow J W; Simpson K ; Behan P O; Chaudhuri A ; McKay I C; Behan W M; (2001). Antiviral pathway activation in patients with chronic fatigue syndrome and acute infection. Clin Infect Dis. 33(2080-1).	Infections Genetic/epigenetic
Kerr, J. R. (2019). Epstein-Barr Virus Induced Gene-2 Upregulation Identifies a Particular Subtype of Chronic Fatigue Syndrome/Myalgic Encephalomyelitis. 7, 59.	Infections Genetic/epigenetic
Chapenko S ; Krumina A ; Kozireva S ; Nora Z ; Sultanova A ; Viksna L ; Murovska M ; (2006). Activation of human herpesviruses 6 and 7 in patients with chronic fatigue syndrome. J Clin Virol. 37,Suppl,1(S47-51).	Infections Immunological
Cliff, J. M., King, E. C., Lee, J. S., Sepulveda, N., Wolf, A. S., Kingdon, C., . . . Riley, E. M. (2019). Cellular Immune Function in Myalgic Encephalomyelitis/Chronic Fatigue Syndrome (ME/CFS). 10, 796.	Infections Immunological
De Becker ; P ; McGregor N ; De Meirleir ; K ; (2002). Possible triggers and mode of onset of chronic fatigue syndrome. Journal of Chronic Fatigue Syndrome. 10(43160).	Infections Immunological
Gupta S ; Vayuvegula B ; (1991). A comprehensive immunological analysis in chronic fatigue syndrome. Scand J Immunol. 33(319-27).	Infections Immunological
Hanevik K ; Kristoffersen E ; Morch K ; Rye K P; Sornes S ; Svard S ; Bruserud O ; Langeland N ; (2017). Giardia-specific cellular immune responses in post-giardiasis chronic fatigue syndrome. BMC Immunol. 18(5).	Infections Immunological
Jones J F; Streib J ; Baker S ; Herberger M ; (1991). CHRONIC FATIGUE SYNDROME .1. EPSTEIN-BARR-VIRUS IMMUNE-RESPONSE AND MOLECULAR EPIDEMIOLOGY. Journal of Medical Virology. 33(151-158).	Infections Immunological
Katz B Z; Fletcher M A; Smith F A; Taylor R ; Vernon S D; Broderick G ; (2010). Cytokine expression profiles characteristic of immune imbalances in persistent post infectious fatigue. Cytokine. 52,(1-2)(81).	Infections Immunological
Krueger G R; Koch B ; Hoffmann A ; Rojo J ; Brandt M E; Wang G ; Buja L M; (2001). Dynamics of chronic active herpesvirus-6 infection in patients with chronic fatigue syndrome: data acquisition for computer modeling. In Vivo. 15(461-5).	Infections Immunological
Lerner A M; Beqaj S H; Deeter R G; Fitzgerald J T; (2004). IgM serum antibodies to Epstein-Barr virus are uniquely present in a subset of patients with the chronic fatigue syndrome. In Vivo. 18(101-6).	Infections Immunological
Levine, S., Eastman, H., & Ablashi, D. (2001). Prevalence of IgM and IgG antibody to HHV-6 and HHV-8 and results of plasma PCR to HHV-6 and HHV-7 in a group of CFS patients and healthy donors. 9(1), 31-40.	Infections Immunological
Linde A ; Andersson B ; Svenson S B; Ahrne H ; Carlsson M ; Forsberg P ; Hugo H ; Karstorp A ; Lenkei R ; Lindwall A ; et al ; (1992). Serum levels of lymphokines and soluble cellular receptors in primary Epstein-Barr virus infection and in patients with chronic fatigue syndrome. J Infect Dis. 165(994-1000).	Infections Immunological
Loebel M ; Eckey M ; Sotzny F ; Hahn E ; Bauer S ; Grabowski P ; Zerweck J ; Holenya P ; Hanitsch L G; Wittke K ; Borchmann P ; Ruffer J U; Hiepe F ; Ruprecht K ; Behrends U ; Meindl C ; Volk H D; Reimer U ; Scheibenbogen C ; (2017). Serological profiling of the EBV immune response in Chronic Fatigue Syndrome using a peptide microarray. PLoS ONE. 12(e0179124).	Infections Immunological
Logina I ; Krumina A ; Chapenko S ; Rasa S ; Chistyakov M ; Sultanova A ; Murovska M ; (2011). Pain in chronic fatigue syndrome/myalgic encephalomyelitis patients: Relation to active HHV-6 HHV-7 and parvovirus B19 infection/co-infection. European Journal of Pain Supplements. 5,(1)(127).	Infections Immunological
Natelson B H; Ye N ; Moul D E; Jenkins F J; Oren D A; Tapp W N; Cheng Y C; (1994). High titers of anti-Epstein-Barr virus DNA polymerase are found in patients with severe fatiguing illness. J Med Virol. 42(42-6).	Infections Immunological
Nijs J ; Coomans D ; Nicolson G L; De Becker ; P ; Christian D ; De Meirleir ; K ; (2003). Immunophenotyping predictive of Mycoplasma infection in patients with Chronic Fatigue Syndrome?. Journal of Chronic Fatigue Syndrome. 11(51-69).	Infections Immunological
Ogawa, R., Toyama, S., & Matsumoto, H. (1992). [Chronic fatigue syndrome--cases in the Kanebo Memorial Hospital]. 50(11), 2648-2652.	Infections Immunological
Porter, N., Lerch, A., Jason, L. A., Sorenson, M., Fletcher, M. A., & Herrington, J. (2010). A Comparison of Immune Functionality in Viral versus Non-Viral CFS Subtypes. 8(2), 1-8.	Infections Immunological
Sairenji T ; Yamanishi K ; Tachibana Y ; Bertoni G ; Kurata T ; (1995). Antibody responses to Epstein-Barr virus human herpesvirus 6 and human herpesvirus 7 in patients with chronic fatigue syndrome. Intervirology. 38(269-73).	Infections Immunological
Suhadolnik R J; Reichenbach N L; Hitzges P ; Sobol R W; Peterson D L; Henry B ; Ablashi D V; Muller W E; Schroder H C; Carter W A; et al ; (1994). Upregulation of the 2-5A synthetase/RNase L antiviral pathway associated with chronic fatigue syndrome. Clin Infect Dis. 18,Suppl,1(S96-104).	Infections Immunological
Wagner M ; Krueger G R. F; Ablashi D V; Whitman J E; (1996). Chronic fatigue syndrome (CFS): A critical evaluation of testing for active human herpesvirus-6 (HHV-6) infection: Review of data of 107 cases. Journal of Chronic Fatigue Syndrome. 2(42430).	Infections Immunological
Endicott N A; (1998). Chronic fatigue syndrome in psychiatric patients: lifetime and premorbid personal history of physical health. Psychosom Med. 60(744-51).	Infections Immunological Gastrointestinal IBS
Corradi Karina M; Jason Leonard A; Torres-Harding Susan R; (2006). Exploratory Subgrouping in CFS: Infectious Inflammatory and Other. . ().	Infections Immunological Other
Fenouillet E ; Vigouroux A ; Steinberg J G; Chagvardieff A ; Retornaz F ; Guieu R ; Jammes Y ; (2016). Association of biomarkers with health-related quality of life and history of stressors in myalgic encephalomyelitis/chronic fatigue syndrome patients. J. 14(251).	Infections Immunological Psychological/psychosocial/socioeconomic
Salit I E; (1997). Precipitating factors for the chronic fatigue syndrome. J Psychiatr Res. 31(59-65).	Infections Immunological Psychological/psychosocial/socioeconomic
Cuccia, M., & Carlo-Stella, N. (2009). Demographic and clinical aspects of an Italian patient population with chronic fatigue syndrome. 61(4), 285-289.	Infections Neurobiological Other
Lane R J; Soteriou B A; Zhang H ; Archard L C; (2003). Enterovirus related metabolic myopathy: a postviral fatigue syndrome. J Neurol Neurosurg Psychiatry. 74(1382-6).	Infections Neuroendocrinal/hormonal/metabolic
Visser J ; Graffelman W ; Blauw B ; Haspels I ; Lentjes E ; de Kloet ; E R ; Nagelkerken L ; (2001). LPS-induced IL-10 production in whole blood cultures from chronic fatigue syndrome patients is increased but supersensitive to inhibition by dexamethasone. J Neuroimmunol. 119(343-9).	Infections Neuroendocrinal/hormonal/metabolic Immunological
Bell K M; Cookfair D ; Bell D S; Reese P ; Cooper L ; (1991). Risk factors associated with chronic fatigue syndrome in a cluster of pediatric cases. Rev Infect Dis. 13,Suppl,1(S32-8).	Infections Other
Jammes Y ; Steinberg J G; Delliaux S ; (2012). Chronic fatigue syndrome: acute infection and history of physical activity affect resting levels and response to exercise of plasma oxidant/antioxidant status and heat shock proteins. J Intern Med. 272(74-84).	Infections Other Neuroendocrinal/hormonal/metabolic
Hamilton W T; Gallagher A M; Thomas J M; White P D; (2009). Risk markers for both chronic fatigue and irritable bowel syndromes: a prospective case-control study in primary care. Psychol Med. 39(1913-21).	Infections Psychological/psychosocial/socioeconomic
Hotopf Matthew ; Noah Norman ; Wessely Simon ; (1996). Chronic fatigue syndrome and minor psychiatric morbidity after viral meningitis: A controlled study. Journal of Neurology Neurosurgery & Psychiatry. 60(504-509).	Infections Psychological/psychosocial/socioeconomic
Johnston S C; Brenu E W; Staines D R; Marshall-Gradisnik S M; (2015). Epidemiological characteristics of chronic fatigue syndrome in an Australian cohort. European Journal of Epidemiology. 30,(8)(748).	Infections Psychological/psychosocial/socioeconomic
Millon Carrie ; Salvato Fernando ; Blaney Nancy ; Morgan Robert ; Mantero-Atienza Emilio ; Klimas Nancy ; Fletcher Mary Ann; (1989). A psychological assessment of chronic fatigue syndrome/chronic Epstein-Barr virus patients. Psychology & Health. 3(131-141).	Infections Psychological/psychosocial/socioeconomic
Moss-Morris R ; Spence M ; (2006). To "lump" or to "split" the functional somatic syndromes: can infectious and emotional risk factors differentiate between the onset of chronic fatigue syndrome and irritable bowel syndrome?. Psychosom Med. 68(463-9).	Infections Psychological/psychosocial/socioeconomic
Moss-Morris R ; Spence M J; Hou R ; (2011). The pathway from glandular fever to chronic fatigue syndrome: can the cognitive behavioural model provide the map?. Psychol Med. 41(1099-107).	Infections Psychological/psychosocial/socioeconomic
Schmaling K B; Jones J F; (1996). MMPI profiles of patients with chronic fatigue syndrome. J Psychosom Res. 40(67-74).	Infections Psychological/psychosocial/socioeconomic
Wessely S ; Chalder T ; Hirsch S ; Pawlikowska T ; Wallace P ; Wright D J. M; (1995). POSTINFECTIOUS FATIGUE - PROSPECTIVE COHORT STUDY IN PRIMARY-CARE. Lancet. 345(1333-1338).	Infections Psychological/psychosocial/socioeconomic
Chu, L., Valencia, I. J., Garvert, D. W., & Montoya, J. G. (2019). Onset Patterns and Course of Myalgic Encephalomyelitis/Chronic Fatigue Syndrome. 7, 12.	Infections Psychological/psychosocial/socioeconomic Other
Whelton C L; Salit I ; Moldofsky H ; (1992). SLEEP EPSTEIN-BARR-VIRUS INFECTION MUSCULOSKELETAL PAIN AND DEPRESSIVE SYMPTOMS IN CHRONIC FATIGUE SYNDROME. Journal of Rheumatology. 19(939-943).	Infections Psychological/psychosocial/socioeconomic Other altered sleep physiology
Abdel-Khalek A M; (2009). The relation between insomnia and chronic fatigue among a non-clinical sample using questionnaires. Sleep & Hypnosis. 11(42979).	Neurobiological
Barnden L ; Crouch B ; Burnet R ; Kwiatek R ; Mernone A ; Scroop G ; Del Fante ; P ; (2010). The enigma of fatigue: Novel analysis of structural MRI detects extensive changes in chronic fatigue syndrome. Internal Medicine Journal. 40(17).	Neurobiological
Barnden L R; Crouch B ; Kwiatek R ; Burnet R ; Del Fante ; P ; (2015). Evidence in chronic fatigue syndrome for severity-dependent upregulation of prefrontal myelination that is independent of anxiety and depression. NMR Biomed. 28(404-13).	Neurobiological
Barnden L R; Kwiatek R ; Crouch B ; Burnet R ; Del Fante ; P ; (2016). Autonomic correlations with MRI are abnormal in the brainstem vasomotor centre in Chronic Fatigue Syndrome. Neuroimage (Amst). 11(530-7).	Neurobiological
Barnden, L. R., Shan, Z. Y., Staines, D. R., Marshall-Gradisnik, S., Finegan, K., Ireland, T., & Bhuta, S. (2018). Hyperintense sensorimotor T1 spin echo MRI is associated with brainstem abnormality in chronic fatigue syndrome. 20, 102-109.	Neurobiological
Bielsa I R; Mena I ; Garcia-Burillo A ; Garcia-Quintana A ; Alegre-Martin J ; Garcia-Quintana J ; De Meirleir ; K ; De Becker ; P ; (2005). Brain SPET Quantification in Chronic Fatigue Syndrome: Comparison of Basal and Post-Stress Studies. European Journal of Nuclear Medicine and Molecular Imaging. 32(S187-S188).	Neurobiological
Billiot Katherine M; Budzynski Thomas H; Andrasik Frank ; (1997). EEG patterns and chronic fatigue syndrome. Journal of Neurotherapy. 2(20-30).	Neurobiological
Biswal B ; Kunwar P ; Natelson B H; (2011). Cerebral blood flow is reduced in chronic fatigue syndrome as assessed by arterial spin labeling. J Neurol Sci. 301(44144).	Neurobiological
Brooks J C. W; Roberts N ; Whitehouse G ; Majeed T ; (2000). Proton magnetic resonance spectroscopy and morphometry of the hippocampus in chronic fatigue syndrome. British Journal of Radiology. 73(1206-1208).	Neurobiological
Caseras X ; Mataix-Cols D ; Giampietro V ; Rimes K A; Brammer M ; Zelaya F ; Chalder T ; Godfrey E L; (2006). Probing the working memory system in chronic fatigue syndrome: a functional magnetic resonance imaging study using the n-back task. Psychosom Med. 68(947-55).	Neurobiological
Chaudhuri A ; Condon B R; Gow J W; Brennan D ; Hadley D M; (2003). Proton magnetic resonance spectroscopy of basal ganglia in chronic fatigue syndrome. Neuroreport. 14(225-8).	Neurobiological
Cleare A J; Messa C ; Rabiner E A; Grasby P M; (2005). Brain 5-HT1A receptor binding in chronic fatigue syndrome measured using positron emission tomography and [11C]WAY-100635. Biol Psychiatry. 57(239-46).	Neurobiological
Collin, S. M., Heron, J., Nikolaus, S., Knoop, H., & Crawley, E. (2018). Chronic fatigue syndrome (CFS/ME) symptom-based phenotypes and 1-year treatment outcomes in two clinical cohorts of adult patients in the UK and The Netherlands. 104, 29-34.	Neurobiological
Collin S M; Nijs J ; Meeus M ; Polli A ; Willekens B ; Ickmans K ; (2017). Endogenous Pain Facilitation Rather Than Inhibition Differs Between People with Chronic Fatigue Syndrome Multiple Sclerosis and Controls: An Observational Study. Pain physician. 20(E489-E497).	Neurobiological
Collin, S. M., Norris, T., Gringras, P., Blair, P. S., Tilling, K., & Crawley, E. (2018). Childhood sleep and adolescent chronic fatigue syndrome (CFS/ME): evidence of associations in a UK birth cohort. 46, 26-36.	Neurobiological
Cook D B; Light A R; Light K C; Broderick G ; Shields M R; Dougherty R J; Meyer J D; VanRiper S ; Stegner A J; Ellingson L D; Vernon S D; (2017). Neural consequences of post-exertion malaise in Myalgic Encephalomyelitis/Chronic Fatigue Syndrome. Brain Behavior and Immunity. 62(87-99).	Neurobiological
Cook D B; O'Connor P J; Lange G ; Steffener J ; (2007). Functional neuroimaging correlates of mental fatigue induced by cognition among chronic fatigue syndrome patients and controls. Neuroimage. 36(108-22).	Neurobiological
Cope H ; David A S; (1996). Neuroimaging in chronic fatigue syndrome. Journal of Neurology Neurosurgery and Psychiatry. 60(471-473).	Neurobiological
Costa D C; Tannock C ; Brostoff J ; (1995). Brainstem perfusion is impaired in chronic fatigue syndrome. Qjm. 88(767-73).	Neurobiological
Cvejic, E., Sandler, C. X., Keech, A., Barry, B. K., Lloyd, A. R., & Vollmer-Conna, U. (2017). Autonomic nervous system function, activity patterns, and sleep after physical or cognitive challenge in people with chronic fatigue syndrome. 103, 91-94.	Neurobiological
de Lange ; F P ; Kalkman J S; Bleijenberg G ; Hagoort P ; van der Meer ; J W ; Toni I ; (2005). Gray matter volume reduction in the chronic fatigue syndrome. Neuroimage. 26(777-81).	Neurobiological
De Lange ; F P ; Kalkman J S; Bleijenberg G ; Hagoort P ; Werf S P. Vd; Van Der Meer ; J W M; Toni I ; (2004). Neural correlates of the chronic fatigue syndrome - An fMRI study. Brain. 127(1948-1957).	Neurobiological
Duffy F H; McAnulty G B; McCreary M C; Cuchural G J; Komaroff A L; (2011). EEG spectral coherence data distinguish chronic fatigue syndrome patients from healthy controls and depressed patients--a case control study. BMC Neurol. 11(82).	Neurobiological
Endicott N A; (1999). Chronic fatigue syndrome in psychiatric patients: Evidence of premorbid anomalous patterns of brain organization. Journal of Chronic Fatigue Syndrome. 5(29-45).	Neurobiological
Evengard B ; Nilsson C G; Lindh G ; Lindquist L ; Eneroth P ; Fredrikson S ; Terenius L ; Henriksson K G; (1998). Chronic fatigue syndrome differs from fibromyalgia. No evidence for elevated substance P levels in cerebrospinal fluid of patients with chronic fatigue syndrome. Pain. 78(153-5).	Neurobiological
Fischler Benjamin ; Flamen Patrick ; Everaert Hendrik ; Bossuyt Axel ; De Meirleir ; Kenny ; (1998). Physiopathological significance of 99mTc HMPAO SPECT scan anomalies in chronic fatigue syndrome: A replication study. Journal of Chronic Fatigue Syndrome. 4(15-30).	Neurobiological
Flor-Henry P ; Lind J C; Koles Z J; (2010). EEG source analysis of chronic fatigue syndrome. Psychiatry Res. 181(155-64).	Neurobiological
Fuertes J ; Garcia-Burillo A ; Caresia A ; Garcia-Quintana J ; Garcia-Quintana A ; Alegre J ; Roca I ; Castell-Conesa J ; (2007). Stress brain SPECT in chronic fatigue syndrome: comparison with basal studies. European Journal of Nuclear Medicine and Molecular Imaging. 34(S328-S329).	Neurobiological
Gordon R ; Michalewski Hj ; Nguyen T ; Gupta S ; Starr A ; (1999). Cortical motor potential alterations in chronic fatigue syndrome. . 4(493-499).	Neurobiological
Greco A ; Tannock C ; Brostoff J ; Costa D C; (1997). Brain MR in chronic fatigue syndrome. AJNR Am J Neuroradiol. 18(1265-9).	Neurobiological
Keenan P A; (1999). Brain MRI abnormalities exist in chronic fatigue syndrome. Journal of the Neurological Sciences. 171(43862).	Neurobiological
Kimura, Y., Sato, N., Ota, M., Shigemoto, Y., Morimoto, E., Enokizono, M., . . . Yamamura, T. (2019). Brain abnormalities in myalgic encephalomyelitis/chronic fatigue syndrome: Evaluation by diffusional kurtosis imaging and neurite orientation dispersion and density imaging. 49(3), 818-824.	Neurobiological
Krupp, L. B., Jandorf, L., Coyle, P. K., & Mendelson, W. B. (1993). Sleep disturbance in chronic fatigue syndrome. 37(4), 325-331.	Neurobiological
Lange G ; Deluca J ; Maldjian J A; Lee H J; Tiersky L A; Natelson B H; (1999). Brain MRI abnormalities exist in a subset of patients with chronic fatigue syndrome. Journal of the Neurological Sciences. 171(44015).	Neurobiological
Lange G ; Holodny A I; DeLuca J ; Lee H J; Yan X H; Steffener J ; Natelson B H; (2001). Quantitative assessment of cerebral ventricular volumes in chronic fatigue syndrome. Appl Neuropsychol. 8(23-30).	Neurobiological
Lange G ; Steffener J ; Cook D B; Bly B M; Christodoulou C ; Liu W C; Deluca J ; Natelson B H; (2005). Objective evidence of cognitive complaints in Chronic Fatigue Syndrome: a BOLD fMRI study of verbal working memory. Neuroimage. 26(513-24).	Neurobiological
Liu Z D; Wang D X; Zhang N ; Li R ; Chen J ; Xue Q M; (2009). Plasma levels of tryptophan in patients with chronic fatigue syndrome. Journal of Neurochemistry. 109(276).	Neurobiological
Majer M ; Jones J F; Unger E R; Youngblood L S; Decker M J; Gurbaxani B ; Heim C ; Reeves W C; (2007). Perception versus polysomnographic assessment of sleep in CFS and non-fatigued control subjects: results from a population-based study. BMC Neurol. 7(40).	Neurobiological
Meng F X; Lu Z M; Zhou M M; Peng M ; Yu B ; Guo Q Y; (2014). Aberrant whole-brain functional connectivity in children with chronic fatigue syndrome. [Chinese]. Chinese Journal of Medical Imaging Technology. 30(34-37).	Neurobiological
Miller Ah ; Jones Jf ; Drake Df ; Tian H ; Unger Er ; Pagnoni G ; (2014). Decreased basal ganglia activation in subjects with chronic fatigue syndrome: association with symptoms of fatigue. . 9(e98156).	Neurobiological
Mizuno K ; Kawatani J ; Tajima K ; Sasaki A T; Yoneda T ; Komi M ; Hirai T ; Tomoda A ; Joudoi T ; Watanabe Y ; (2016). Low putamen activity associated with poor reward sensitivity in childhood chronic fatigue syndrome. Neuroimage (Amst). 12(600-606).	Neurobiological
Murrough J W; Mao X ; Collins K A; Kelly C ; Andrade G ; Nestadt P ; Levine S M; Mathew S J; Shungu D C; (2010). Increased ventricular lactate in chronic fatigue syndrome measured by 1H MRS imaging at 3.0 T. II: comparison with major depressive disorder. NMR Biomed. 23(643-50).	Neurobiological
Nakatomi, Y., Mizuno, K., Ishii, A., Wada, Y., Tanaka, M., Tazawa, S., . . . Watanabe, Y. (2011). Microglial activation in patients with chronic fatigue syndrome: A positron emission tomography study with [<sup>11</sup>C]PK11195. Neuroscience Research, 71, e200. doi:http://dx.doi.org/10.1016/j.neures.2011.07.862	Neurobiological
Nakatomi Y ; Mizuno K ; Ishii A ; Wada Y ; Tanaka M ; Tazawa S ; Onoe K ; Fukuda S ; Kawabe J ; Takahashi K ; Kataoka Y ; Shiomi S ; Yamaguti K ; Inaba M ; Kuratsune H ; Watanabe Y ; (2014). Neuroinflammation in Patients with Chronic Fatigue Syndrome/Myalgic Encephalomyelitis: An 11C-(R)-PK11195 PET Study. J Nucl Med. 55(945-50).	Neurobiological
Natelson B H; Cohen J M; Brassloff I ; Lee H J; (1993). A controlled study of brain magnetic resonance imaging in patients with the chronic fatigue syndrome. J Neurol Sci. 120(213-7).	Neurobiological
Neu D ; Cappeliez B ; Hoffmann G ; Verbanck P ; Linkowski P ; Le Bon ; O ; (2009). High slow-wave sleep and low-light sleep: chronic fatigue syndrome is not likely to be a primary sleep disorder. J Clin Neurophysiol. 26(207-12).	Neurobiological
Neu D ; Mairesse O ; Hoffmann G ; Dris A ; Lambrecht L J; Linkowski P ; Verbanck P ; Le Bon ; O ; (2007). Sleep quality perception in the chronic fatigue syndrome: correlations with sleep efficiency affective symptoms and intensity of fatigue. Neuropsychobiology. 56(40-6).	Neurobiological
Neu D ; Mairesse O ; Verbanck P ; Le Bon ; O ; (2015). Slow wave sleep in the chronically fatigued: Power spectra distribution patterns in chronic fatigue syndrome and primary insomnia. Clin Neurophysiol. 126(1926-33).	Neurobiological
Newton J L; Okonkwo O ; Sutcliffe K ; Seth A ; Shin J ; Jones D E; (2007). Symptoms of autonomic dysfunction in chronic fatigue syndrome. Qjm. 100(519-26).	Neurobiological
Okada T ; Tanaka M ; Kuratsune H ; Watanabe Y ; Sadato N ; (2004). Mechanisms underlying fatigue: a voxel-based morphometric study of chronic fatigue syndrome. BMC Neurol. 4(14).	Neurobiological
Pajediene, E., Bileviciute-Ljungar, I., & Friberg, D. (2018). Sleep patterns among patients with chronic fatigue: A polysomnography-based study. 12(4), 1389-1397.	Neurobiological
Patrick D M; Miller R R; Steiner T ; Gardy J L; Parker S M; Tang P ; (2015). Brain-derived neurotrophic factor concentration may not be depressed in chronic fatigue syndrome. Fatigue: Biomedicine Health and Behavior. 3(122-125).	Neurobiological
Pedersen, M., Ekstedt, M., Smastuen, M. C., Wyller, V. B., Sulheim, D., Fagermoen, E., . . . Hrubos-Strom, H. (2017). Sleep-wake rhythm disturbances and perceived sleep in adolescent chronic fatigue syndrome. 26(5), 595-601.	Neurobiological
Perrin R ; Embleton K ; Pentreath V W; Jackson A ; (2010). Longitudinal MRI shows no cerebral abnormality in chronic fatigue syndrome. Br J Radiol. 83(419-23).	Neurobiological
Prasher D ; Smith A ; Findley L ; (1990). Sensory and cognitive event-related potentials in myalgic encephalomyelitis. J Neurol Neurosurg Psychiatry. 53(247-53).	Neurobiological
Puri B K; Counsell S J; Zaman R ; Main J ; Collins A G; Hajnal J V; Davey N J; (2002). Relative increase in choline in the occipital cortex in chronic fatigue syndrome. Acta Psychiatr Scand. 106(224-6).	Neurobiological
Puri B K; Jakeman P M; Agour M ; Gunatilake K D; Fernando K A; Gurusinghe A I; Treasaden I H; Waldman A D; Gishen P ; (2012). Regional grey and white matter volumetric changes in myalgic encephalomyelitis (chronic fatigue syndrome): a voxel-based morphometry 3 T MRI study. Br J Radiol. 85(e270-3).	Neurobiological
Puri Bk ; Agour M ; Gunatilake Kd ; Fernando Ka ; Gurusinghe Ai ; Treasaden Ih ; (2009). An in vivo proton neurospectroscopy study of cerebral oxidative stress in myalgic encephalomyelitis (chronic fatigue syndrome). . 81(303-305).	Neurobiological
Reeves W C; Heim C ; Maloney E M; Youngblood L S; Unger E R; Decker M J; Jones J F; Rye D B; (2006). Sleep characteristics of persons with chronic fatigue syndrome and non-fatigued controls: results from a population-based study. BMC Neurol. 6(41).	Neurobiological
Richardson J ; Costa D C; (1998). Relationship between SPECT scans and buspirone tests in patients with ME/CFS. Journal of Chronic Fatigue Syndrome. 4(23-38).	Neurobiological
Rowe P C; Fontaine K R; Lauver M ; Jasion S E; Marden C L; Moni M ; Thompson C B; Violand R L; (2016). Neuromuscular Strain Increases Symptom Intensity in Chronic Fatigue Syndrome. PLoS ONE. 11(e0159386).	Neurobiological
Sacco P ; Hope P A; Thickbroom G W; Byrnes M L; Mastaglia F L; (1999). Corticomotor excitability and perception of effort during sustained exercise in the chronic fatigue syndrome. Clin Neurophysiol. 110(1883-91).	Neurobiological
Saggini R ; Pizzigallo E ; Vecchiet J ; Macellari V ; Giacomozzi C ; (1998). Alteration of spatial-temporal parameters of gait in Chronic Fatigue Syndrome patients. J Neurol Sci. 154(18-25).	Neurobiological
Schillings M L; Kalkman J S; van der Werf ; S P ; van Engelen ; B G ; Bleijenberg G ; Zwarts M J; (2004). Diminished central activation during maximal voluntary contraction in chronic fatigue syndrome. Clin Neurophysiol. 115(2518-24).	Neurobiological
Schutzer S E; Angel T E; Liu T ; Schepmoes A A; Clauss T R; Adkins J N; Camp D G; Holland B K; Bergquist J ; Coyle P K; Smith R D; Fallon B A; Natelson B H; (2011). Distinct cerebrospinal fluid proteomes differentiate post-treatment lyme disease from chronic fatigue syndrome. PLoS ONE. 6(e17287).	Neurobiological
Schwartz R B; Garada B M; Komaroff A L; Tice H M; Gleit M ; Jolesz F A; Holman B L; (1994). Detection of intracranial abnormalities in patients with chronic fatigue syndrome: comparison of MR imaging and SPECT. AJR Am J Roentgenol. 162(935-41).	Neurobiological
Schwartz R B; Komaroff A L; Garada B M; Gleit M ; Doolittle T H; Bates D W; Vasile R G; Holman B L; (1994). SPECT imaging of the brain: comparison of findings in patients with chronic fatigue syndrome AIDS dementia complex and major unipolar depression. AJR Am J Roentgenol. 162(943-51).	Neurobiological
Shan, Z. Y., Finegan, K., Bhuta, S., Ireland, T., Staines, D. R., Marshall-Gradisnik, S. M., & Barnden, L. R. (2018). Decreased Connectivity and Increased Blood Oxygenation Level Dependent Complexity in the Default Mode Network in Individuals with Chronic Fatigue Syndrome. 8(1), 33-39.	Neurobiological
Shan, Z. Y., Finegan, K., Bhuta, S., Ireland, T., Staines, D. R., Marshall-Gradisnik, S. M., & Barnden, L. R. (2018). Brain function characteristics of chronic fatigue syndrome: A task fMRI study. 19, 279-286.	Neurobiological
Shan Z Y; Kwiatek R ; Burnet R ; Del Fante ; P ; Staines D R; Marshall-Gradisnik S M; Barnden L R; (2016). Progressive brain changes in patients with chronic fatigue syndrome: A longitudinal MRI study. J Magn Reson Imaging. 44(1301-1311).	Neurobiological
Sharpe M ; Hawton K ; Clements A ; Cowen P J; (1997). Increased brain serotonin function in men with chronic fatigue syndrome. British Medical Journal. 315(164-165).	Neurobiological
Sherlin L ; Budzynski T ; Kogan Budzynski ; H ; Congedo M ; Fischer M E; Buchwald D ; (2007). Low-resolution electromagnetic brain tomography (LORETA) of monozygotic twins discordant for chronic fatigue syndrome. Neuroimage. 34(1438-42).	Neurobiological
Sisto S A; Tapp W ; Drastal S ; Bergen M ; DeMasi I ; Cordero D ; Natelson B ; (1995). Vagal tone is reduced during paced breathing in patients with the chronic fatigue syndrome. Clin Auton Res. 5(139-43).	Neurobiological
Starr, A., Scalise, A., Gordon, R., Michalewski, H. J., & Caramia, M. D. (2000). Motor cortex excitability in chronic fatigue syndrome. 111(11), 2025-2031.	Neurobiological
Stough, C., & Withers, G. (2000). Sleep disturbance in patients with chronic fatigue syndrome and chronic fatigue. 6(2), 37-43.	Neurobiological
Strahler J ; Fischer S ; Nater U M; Ehlert U ; Gaab J ; (2012). Catecholaminergic responses to the insulin tolerance test in chronic fatigue syndrome. Psychosomatic Medicine. 74,(3)(A84).	Neurobiological
Tanaka M ; Sadato N ; Okada T ; Mizuno K ; Sasabe T ; Tanabe H C; Saito D N; Onoe H ; Kuratsune H ; Watanabe Y ; (2006). Reduced responsiveness is an essential feature of chronic fatigue syndrome: a fMRI study. BMC Neurol. 6(9).	Neurobiological
Tomas, C., Finkelmeyer, A., Hodgson, T., MacLachlan, L., MacGowan, G. A., Blamire, A. M., & Newton, J. L. (2017). Elevated brain natriuretic peptide levels in chronic fatigue syndrome associate with cardiac dysfunction: a case control study. 4(2), e000697.	Neurobiological
Unger E R; Miller A H; Jones J F; Drake D F; Tian H ; Pagnoni G ; (2012). Decreased basal ganglia activation in chronic fatigue syndrome subjects is associated with increased fatigue. FASEB Journal. Conference: Experimental Biology. 26().	Neurobiological
van der Schaaf ; M E ; De Lange ; F P ; Schmits I C; Geurts D E; Roelofs K ; van der Meer ; J W ; Toni I ; Knoop H ; (2017). Prefrontal Structure Varies as a Function of Pain Symptoms in Chronic Fatigue Syndrome. Biol Psychiatry. 81(358-365).	Neurobiological
van der, S., M, E., Roelofs, K., de, L., F, P., Geurts, D. E. M., . . . Toni, I. (2018). Fatigue Is Associated With Altered Monitoring and Preparation of Physical Effort in Patients With Chronic Fatigue Syndrome. 3(4), 392-404.	Neurobiological
van Oosterwijck ; J ; Marusic U ; de Wandele ; I ; Paul L ; Meeus M ; Moorkens G ; Lambrecht L ; Danneels L ; Nijs J ; (2017). The role of autonomic function in exerciseinduced endogenous analgesia: A case-control study in myalgic encephalomyelitis/chronic fatigue syndrome and healthy people. Pain Physician. 20(E389-E399).	Neurobiological
Versijpt J J; Van Laere ; K ; Dumont F ; Audenaert K ; Slegers G ; Dierckx R A; Lambrecht L ; (2000). High resolution standardized Tc-99m ECD brain SPECT in chronic fatigue syndrome (CFS) - Clinical and neuropsychological correlates: A prospective study. Journal of Nuclear Medicine. 41(199P-199P).	Neurobiological
Wiik L K; Kjenner W ; Hollup S ; (2011). QEEG spectra in patients with unexplained chronic fatigue syndrome. Neuroscience Letters. 500(e52).	Neurobiological
Wortinger L A; Endestad T ; Melinder A M; Oie M G; Sevenius A ; Bruun Wyller ; V ; (2016). Aberrant Resting-State Functional Connectivity in the Salience Network of Adolescent Chronic Fatigue Syndrome. PLoS ONE. 11(e0159351).	Neurobiological
Wortinger L A; Glenne Oie ; M ; Endestad T ; Bruun Wyller ; V ; (2017). Emotional Regulation in Women with Chronic Fatigue Syndrome and Depression: Internal Representations and Adaptive Defenses. . 66(701-741).	Neurobiological
Wu T ; Qi X ; Su Y ; Teng J ; Xu X ; (2016). Electroencephalogram characteristics in patients with chronic fatigue syndrome. Neuropsychiatr. 12(241-9).	Neurobiological
Wyller V B; Barbieri R ; Thaulow E ; Saul J P; (2008). Enhanced vagal withdrawal during mild orthostatic stress in adolescents with chronic fatigue. Ann Noninvasive Electrocardiol. 13(67-73).	Neurobiological
Wyller V B; Saul J P; Walloe L ; Thaulow E ; (2008). Sympathetic cardiovascular control during orthostatic stress and isometric exercise in adolescent chronic fatigue syndrome. Eur J Appl Physiol. 102(623-32).	Neurobiological
Wyller Vb ; Barbieri R ; Saul Jp ; (2011). Blood pressure variability and closed-loop baroreflex assessment in adolescent chronic fatigue syndrome during supine rest and orthostatic stress. . 111(497-507).	Neurobiological
Yamamoto S ; Ouchi Y ; Onoe H ; Yoshikawa E ; Tsukada H ; Takahashi H ; Iwase M ; Yamaguti K ; Kuratsune H ; Watanabe Y ; (2004). Reduction of serotonin transporters of patients with chronic fatigue syndrome. Neuroreport. 15(2571-4).	Neurobiological
Zaman R ; Puri B K; Main J ; Nowicky A V; Davey N J; (2001). Corticospinal inhibition appears normal in patients with chronic fatigue syndrome. Exp Physiol. 86(547-50).	Neurobiological
Zeineh M M; Kang J ; Atlas S W; Raman M M; Reiss A L; Norris J L; Valencia I ; Montoya J G; (2015). Right arcuate fasciculus abnormality in chronic fatigue syndrome. Radiology. 274(517-26).	Neurobiological
Zinn, M. A., Zinn, M. L., & Jason, L. A. (2017). Small-world network analysis of cortical connectivity in Chronic Fatigue Syndrome using quantitative EEG. 4(3), 125-137.	Neurobiological
Zinn, M. A., Zinn, M. L., Valencia, I., Jason, L. A., & Montoya, J. G. (2018). Cortical hypoactivation during resting EEG suggests central nervous system pathology in patients with chronic fatigue syndrome. 136, 87-99.	Neurobiological
Zinn M L; Zinn M A; Jason L A; (2016). Lipid peroxidation is elevated in female patients with chronic fatigue syndrome. . 16(CR628-CR632).	Neurobiological
Zuyao S ; Richard K ; Richard B ; Peter D F; Sonya M G; Donald S ; (2016). Long-term brain changes occur in the chronic fatigue syndrome: A longitudinal MRI study. Internal Medicine Journal. 46(16).	Neurobiological
Beaumont A ; Burton A R; Lemon J ; Bennett B K; Lloyd A ; Vollmer-Conna U ; (2012). Reduced cardiac vagal modulation impacts on cognitive performance in chronic fatigue syndrome. PLoS ONE. 7(e49518).	Neurobiological Circulatory
Craggs J ; O'Shea A ; Madhavan R ; Lai S ; Price D ; Robinson M ; Staud R ; (2015). Resting regional cerebral blood flow abnormalities of fronto-parietal brain areas in patients with chronic fatigue using arterial spin labeling. Journal of Pain. 1)(S35).	Neurobiological Circulatory
Finkelmeyer, A., He, J., Maclachlan, L., Blamire, A. M., & Newton, J. L. (2018). Intracranial compliance is associated with symptoms of orthostatic intolerance in chronic fatigue syndrome. 13(7), e0200068.	Neurobiological Circulatory
Gay C W; Robinson M E; Lai S ; O'Shea A ; Craggs J G; Price D D; Staud R ; (2016). Abnormal Resting-State Functional Connectivity in Patients with Chronic Fatigue Syndrome: Results of Seed and Data-Driven Analyses. Brain Connect. 6(48-56).	Neurobiological Circulatory
Goldberg M J; Mena I ; Darcourt J ; (1997). NeuroSPECT findings in children with chronic fatigue syndrome. Journal of Chronic Fatigue Syndrome. 3(61-67).	Neurobiological Circulatory
Goldstein Jay, A., Mena, I., Jouanne, E., & Lesser, I. (1995). The assessment of vascular abnormalities in late life chronic fatigue syndrome by brain SPECT: Comparison with late life major depressive disorder. 1(1), 55-79.	Neurobiological Circulatory
Mena I ; Sole C ; Neubauer S ; Goldstein J ; (1997). Neurospect findings in chronic fatigue syndrome. [Spanish]. Revista Chilena de Neuro-Psiquiatria. 35(47-56).	Neurobiological Circulatory
Park, H. Y., Jeon, H. J., Bang, Y. R., & Yoon, I. Y. (2019). Multidimensional Comparison of Cancer-Related Fatigue and Chronic Fatigue Syndrome: The Role of Psychophysiological Markers. 16(1), 71-79.	Neurobiological Circulatory Other Immunological Psychological/psychosocial/socioeconomic
Milrad S F; Jutagir D R; Hall D L; Edelman S A; Lattie E G; Czaja S ; Perdomo D ; Fletcher M A; Klimas N ; Antoni M H; (2015). Poor sleep quality is associated with greater circulating pro-inflammatory cytokines and the severity and frequency of chronic fatigue syndrome/myalgic encephalomyelitis (CFS/ME) symptoms. Psychosomatic Medicine. 77,(3)(A151-A152).	Neurobiological Immunological
Nakatomi Y ; Mizuno K ; Ishii A ; Wada Y ; Tanaka M ; Tazawa S ; Onoe K ; Fukuda S ; Kawabe J ; Takahashi K ; Kataoka Y ; Shiomi S ; Yamaguti K ; Inaba M ; Kuratsune H ; Watanabe Y ; (2011). Microglial activation in patients with chronic fatigue syndrome: A positron emission tomography study with [<sup>11</sup>C]PK11195. Neuroscience Research. 71(e200).	Neurobiological Immunological
Katz B ; Stewart J ; Shiraishi Y ; Mears C ; Taylor R ; (2011). Orthostatic tolerance testing in a prospective cohort of adolescents with chronic fatigue syndrome and recovered controls following infectious mononucleosis. Journal of Adolescent Health. 1)(S23).	Neurobiological Infections Circulatory
Polli A ; Van Oosterwijck ; J ; Nijs J ; Marusic U ; De Wandele ; I ; Paul L ; Meeus M ; Moorkens G ; Lambrecht L ; Ickmans K ; (2019). Patients with chronic fatigue syndrome do not score higher on the autism-spectrum quotient than healthy controls: Comparison with autism spectrum disorder. . 59(428-432).	Neurobiological Neuroendocrinal/hormonal/metabolic
Clark, J. E., Ng, W. F., Rushton, S., Watson, S., & Newton, J. L. (2019). Network structure underpinning (dys)homeostasis in chronic fatigue syndrome; Preliminary findings. 14(3), e0213724.	Neurobiological Neuroendocrinal/hormonal/metabolic Immunological Circulatory
Cambras, T., Castro-Marrero, J., Zaragoza, M. C., Diez-Noguera, A., & Alegre, J. (2018). Circadian rhythm abnormalities and autonomic dysfunction in patients with Chronic Fatigue Syndrome/Myalgic Encephalomyelitis. 13(6), e0198106.	Neurobiological Other
Joustra, M. L., Zijlema, W. L., Rosmalen, J. G. M., & Janssens, K. A. M. (2018). Physical Activity and Sleep in Chronic Fatigue Syndrome and Fibromyalgia Syndrome: Associations with Symptom Severity in the General Population Cohort LifeLines. 2018, 5801510.	Neurobiological Other
Ali, S., Matcham, F., Irving, K., & Chalder, T. (2017). Fatigue and psychosocial variables in autoimmune rheumatic disease and chronic fatigue syndrome: A cross-sectional comparison. 92, 1-8.	Neurobiological Psychological/psychosocial/socioeconomic
Castro-Marrero, J., Zaragoza, M. C., Gonzalez-Garcia, S., Aliste, L., Saez-Francas, N., Romero, O., . . . Alegre, J. (2018). Poor self-reported sleep quality and health-related quality of life in patients with chronic fatigue syndrome/myalgic encephalomyelitis. 27(6), e12703.	Neurobiological Psychological/psychosocial/socioeconomic
Charles S T; Gatz M ; Kato K ; Pedersen N L; (2008). Physical health 25 years later: the predictive ability of neuroticism. Health Psychol. 27(369-78).	Neurobiological Psychological/psychosocial/socioeconomic
Gay C ; O'Shea A ; Robinson M ; Craggs J ; Staud R ; (2015). Default mode network connectivity in chronic fatigue syndrome patients. Journal of Pain. 1)(S54).	Neurobiological Psychological/psychosocial/socioeconomic
Jain V ; Arunkumar A ; Kingdon C ; Lacerda E ; Nacul L ; (2017). Prevalence of and risk factors for severe cognitive and sleep symptoms in ME/CFS and MS. BMC Neurol. 17(117).	Neurobiological Psychological/psychosocial/socioeconomic
Josev, E. K., Malpas, C. B., Seal, M. L., Scheinberg, A., Lubitz, L., Rowe, K., & Knight, S. J. (2019). Resting-state functional connectivity, cognition, and fatigue in response to cognitive exertion: a novel study in adolescents with chronic fatigue syndrome. 17, 17.	Neurobiological Psychological/psychosocial/socioeconomic
Kim B H; Namkoong K ; Kim J J; Lee S ; Yoon K J; Choi M ; Jung Y C; (2015). Altered resting-state functional connectivity in women with chronic fatigue syndrome. Psychiatry Res. 234(292-7).	Neurobiological Psychological/psychosocial/socioeconomic
O'Shea A ; Gay C ; Robinson M ; Craggs J ; Staud R ; (2015). Gray matter abnormalities in chronic fatigue syndrome. Journal of Pain. 1)(S54).	Neurobiological Psychological/psychosocial/socioeconomic
Wortinger L A; Endestad T ; Melinder A M; Oie M G; Sulheim D ; Fagermoen E ; Wyller V B; (2017). Emotional conflict processing in adolescent chronic fatigue syndrome: A pilot study using functional magnetic resonance imaging. J Clin Exp Neuropsychol. 39(355-368).	Neurobiological Psychological/psychosocial/socioeconomic
Jason L A; Katz B Z; Shiraishi Y ; Mears C J; Im Y ; Taylor R ; (2014). Predictors of Post-Infectious Chronic Fatigue Syndrome in Adolescents. Health psychol. 2(41-51).	Neurobiological Psychological/psychosocial/socioeconomic Other
Abu-Judeh H H; Levine S ; Kumar M ; el-Zeftawy H ; Naddaf S ; Lou J Q; Abdel-Dayem H M; (1998). Comparison of SPET brain perfusion and 18F-FDG brain metabolism in patients with chronic fatigue syndrome. Nucl Med Commun. 19(1065-71).	Neuroendocrinal/hormonal/metabolic
Allain T J; Bearn J A; Coskeran P ; Jones J ; Checkley A ; Butler J ; Wessely S ; Miell J P; (1997). Changes in growth hormone insulin insulinlike growth factors (IGFs) and IGF-binding protein-1 in chronic fatigue syndrome. Biol Psychiatry. 41(567-73).	Neuroendocrinal/hormonal/metabolic
Altemus M ; Dale J K; Michelson D ; Demitrack M A; Gold P W; Straus S E; (2001). Abnormalities in response to vasopressin infusion in chronic fatigue syndrome. Psychoneuroendocrinology. 26(175-88).	Neuroendocrinal/hormonal/metabolic
Armstrong C W; McGregor N R; Lewis D P; Butt H L; Gooley P R; (2015). Metabolic profiling reveals anomalous energy metabolism and oxidative stress pathways in chronic fatigue syndrome patients. Metabolomics. 11(1626-1639).	Neuroendocrinal/hormonal/metabolic
Armstrong C W; McGregor N R; Lewis D P; Butt H L; Gooley P R; (2017). The association of fecal microbiota and fecal blood serum and urine metabolites in myalgic encephalomyelitis/chronic fatigue syndrome. Metabolomics. 13,(1),(no,pagination)().	Neuroendocrinal/hormonal/metabolic
Armstrong C W; McGregor N R; Sheedy J R; Buttfield I ; Butt H L; Gooley P R; (2012). NMR metabolic profiling of serum identifies amino acid disturbances in chronic fatigue syndrome. Clin Chim Acta. 413(1525-31).	Neuroendocrinal/hormonal/metabolic
Aschbacher K ; Adam E K; Crofford L J; Kemeny M E; Demitrack M A; Ben-Zvi A ; (2012). Linking disease symptoms and subtypes with personalized systems-based phenotypes: a proof of concept study. Brain Behav Immun. 26(1047-56).	Neuroendocrinal/hormonal/metabolic
Badawy A A; Morgan C J; Llewelyn M B; Albuquerque S R; Farmer A ; (2005). Heterogeneity of serum tryptophan concentration and availability to the brain in patients with the chronic fatigue syndrome. J Psychopharmacol. 19(385-91).	Neuroendocrinal/hormonal/metabolic
Baraniuk J N; Casado B ; Maibach H ; Clauw D J; Pannell L K; Hess S S; (2005). A Chronic Fatigue Syndrome - related proteome in human cerebrospinal fluid. BMC Neurol. 5(22).	Neuroendocrinal/hormonal/metabolic
Barnes P R; Taylor D J; Kemp G J; Radda G K; (1993). Skeletal muscle bioenergetics in the chronic fatigue syndrome. J Neurol Neurosurg Psychiatry. 56(679-83).	Neuroendocrinal/hormonal/metabolic
Bearn J A; Allain T ; Coskeran P ; Munro N ; Butler J ; McGregor A ; Wessely S ; (1995). Neuroendocrine responses to d-fenfluramine and insulin-induced hvpoglycemia in chronic fatigue syndrome. Biological Psychiatry. 37(245-252).	Neuroendocrinal/hormonal/metabolic
Behan W M. H; Holt I J; Kay D H; Moonie P ; (1999). In vitro study of muscle aerobic metabolism in chronic fatigue syndrome. Journal of Chronic Fatigue Syndrome. 5(42430).	Neuroendocrinal/hormonal/metabolic
Behan W M. H; More I A. R; Behan P O; (1991). Mitochondrial abnormalities in the postviral fatigue syndrome. Acta Neuropathologica. 83(61-65).	Neuroendocrinal/hormonal/metabolic
Behan W M. H; More I A. R; Downie I ; Gow J W; (1995). Mitochondrial studies in the chronic fatigue syndrome. EOS Rivista di Immunologia ed Immunofarmacologia. 15(36-39).	Neuroendocrinal/hormonal/metabolic
Berwaerts J ; Moorkens G ; Abs R ; (1998). Secretion of growth hormone in patients with chronic fatigue syndrome. Growth Horm IGF Res. 8,Suppl,B(127-9).	Neuroendocrinal/hormonal/metabolic
Boneva R S; Lin J M. S; Unger E R; (2013). Early menopause and other gynecologic risk indicators for cfs in women: A population-based case-control study. Journal of Women's Health. 22,(3)(43955).	Neuroendocrinal/hormonal/metabolic
Booth N E; Myhill S ; McLaren-Howard J ; (2012). Mitochondrial dysfunction and the pathophysiology of Myalgic Encephalomyelitis/Chronic Fatigue Syndrome (ME/CFS). Int J Clin Exp Med. 5(208-20).	Neuroendocrinal/hormonal/metabolic
Brkic, S., Tomic, S., Maric, D., Mikic, A. N., & Turkulov, V. (2010). Lipid peroxidation is elevated in female patients with chronic fatigue syndrome. 16(12), CR628-CR632.	Neuroendocrinal/hormonal/metabolic
Buchwald D ; Umali J ; Stene M ; (1996). Insulin-like growth factor-I (somatomedin C) levels in chronic fatigue syndrome and fibromyalgia. J Rheumatol. 23(739-42).	Neuroendocrinal/hormonal/metabolic
Castro-Marrero J ; Cordero M D; Saez-Francas N ; Jimenez-Gutierrez C ; Aguilar-Montilla F J; Aliste L ; Alegre-Martin J ; (2013). Could mitochondrial dysfunction be a differentiating marker between chronic fatigue syndrome and fibromyalgia?. Antioxid Redox Signal. 19(1855-60).	Neuroendocrinal/hormonal/metabolic
Cevik, R., Gur, A., Acar, S., Nas, K., & Sarac, A. J. (2004). Hypothalamic-pituitary-gonadal axis hormones and cortisol in both menstrual phases of women with chronic fatigue syndrome and effect of depressive mood on these hormones. 5, 47.	Neuroendocrinal/hormonal/metabolic
Ciregia F ; Kollipara L ; Giusti L ; Zahedi R P; Giacomelli C ; Mazzoni M R; Giannaccini G ; Scarpellini P ; Urbani A ; Sickmann A ; Lucacchini A ; Bazzichi L ; (2016). Bottom-up proteomics suggests an association between differential expression of mitochondrial proteins and chronic fatigue syndrome. Transl Psychiatry. 6(e904).	Neuroendocrinal/hormonal/metabolic
Cleare A J; Bearn J ; Allain T ; McGregor A ; Wessely S ; Murray R M; O'Keane V ; (1995). Contrasting neuroendocrine responses in depression and chronic fatigue syndrome. J Affect Disord. 34(283-9).	Neuroendocrinal/hormonal/metabolic
Cleare A J; Blair D ; Chambers S ; Wessely S ; (2001). Urinary free cortisol in chronic fatigue syndrome. Am J Psychiatry. 158(641-3).	Neuroendocrinal/hormonal/metabolic
Cleare A J; Miell J ; Heap E ; Sookdeo S ; Young L ; Malhi G S; O'Keane V ; (2001). Hypothalamo-pituitary-adrenal axis dysfunction in chronic fatigue syndrome and the effects of low-dose hydrocortisone therapy. J Clin Endocrinol Metab. 86(3545-54).	Neuroendocrinal/hormonal/metabolic
Cleare A J; Sookdeo S S; Jones J ; O'Keane V ; Miell J P; (2000). Integrity of the growth hormone/insulin-like growth factor system is maintained in patients with chronic fatigue syndrome. J Clin Endocrinol Metab. 85(1433-9).	Neuroendocrinal/hormonal/metabolic
Cleare Aj ; O'Keane V ; Miell Jp ; (2004). Levels of DHEA and DHEAS and responses to CRH stimulation and hydrocortisone treatment in chronic fatigue syndrome. . 29(724-732).	Neuroendocrinal/hormonal/metabolic
Crofford L J; Young E A; Engleberg N C; Korszun A ; Brucksch C B; McClure L A; Brown M B; Demitrack M A; (2004). Basal circadian and pulsatile ACTH and cortisol secretion in patients with fibromyalgia and/or chronic fatigue syndrome. Brain Behav Immun. 18(314-25).	Neuroendocrinal/hormonal/metabolic
De Becker ; P ; De Meirleir ; K ; Joos E ; Campine I ; Van Steenberge ; E ; Smitz J ; Velkeniers B ; (1999). Dehydroepiandrosterone (DHEA) response to i.v. ACTH in patients with chronic fatigue syndrome. Horm Metab Res. 31(18-21).	Neuroendocrinal/hormonal/metabolic
De Lorenzo ; F ; Hargreaves J ; Kakkar V V; (1998). Phosphate diabetes in patients with chronic fatigue syndrome. Postgrad Med J. 74(229-32).	Neuroendocrinal/hormonal/metabolic
Demitrack M A; Dale J K; Straus S E; Laue L ; Listwak S J; Kruesi M J; Chrousos G P; Gold P W; (1991). Evidence for impaired activation of the hypothalamic-pituitary-adrenal axis in patients with chronic fatigue syndrome. J Clin Endocrinol Metab. 73(1224-34).	Neuroendocrinal/hormonal/metabolic
Di Giorgio ; A ; Hudson M ; Jerjes W ; Cleare A J; (2005). 24-hour pituitary and adrenal hormone profiles in chronic fatigue syndrome. Psychosom Med. 67(433-40).	Neuroendocrinal/hormonal/metabolic
Duley J A; Garrick D P; Pratt D A; (2000). Raised plasma adenosine associated with chronic fatigue syndrome: A preliminary study. Journal of Chronic Fatigue Syndrome. 7(77-85).	Neuroendocrinal/hormonal/metabolic
Fletcher M A; Rosenthal M ; Antoni M ; Ironson G ; Zeng X R; Barnes Z ; Harvey J M; Hurwitz B ; Levis S ; Broderick G ; Klimas N G; (2010). Plasma neuropeptide Y: a biomarker for symptom severity in chronic fatigue syndrome. Behav Brain Funct. 6(76).	Neuroendocrinal/hormonal/metabolic
Fluge O ; Mella O ; Bruland O ; Risa K ; Dyrstad S E; Alme K ; Rekeland I G; Sapkota D ; Rosland G V; Fossa A ; Ktoridou-Valen I ; Lunde S ; Sorland K ; Lien K ; Herder I ; Thurmer H ; Gotaas M E; Baranowska K A; Bohnen L M; Schafer C ; McCann A ; Sommerfelt K ; Helgeland L ; Ueland P M; Dahl O ; Tronstad K J; (2016). Metabolic profiling indicates impaired pyruvate dehydrogenase function in myalg…	Neuroendocrinal/hormonal/metabolic
Fuite J ; Vernon S D; Broderick G ; (2008). Neuroendocrine and immune network re-modeling in chronic fatigue syndrome: an exploratory analysis. Genomics. 92(393-9).	Neuroendocrinal/hormonal/metabolic
Fukuda, S., Nojima, J., Motoki, Y., Yamaguti, K., Nakatomi, Y., Okawa, N., . . . Kuratsune, H. (2016). A potential biomarker for fatigue: Oxidative stress and anti-oxidative activity. 118, 88-93.	Neuroendocrinal/hormonal/metabolic
Gaab J ; Engert V ; Heitz V ; Schad T ; Schurmeyer T H; Ehlert U ; (2004). Associations between neuroendocrine responses to the Insulin Tolerance Test and patient characteristics in chronic fatigue syndrome. J Psychosom Res. 56(419-24).	Neuroendocrinal/hormonal/metabolic
Gaab J ; Huster D ; Peisen R ; Engert V ; Heitz V ; Schad T ; Schurmeyer T ; Ehlert U ; (2003). Assessment of cortisol response with low-dose and high-dose ACTH in patients with chronic fatigue syndrome and healthy comparison subjects. Psychosomatics. 44(113-9).	Neuroendocrinal/hormonal/metabolic
Gaab J ; Huster D ; Peisen R ; Engert V ; Heitz V ; Schad T ; Schurmeyer T H; Ehlert U ; (2002). Hypothalamic-pituitary-adrenal axis reactivity in chronic fatigue syndrome and health under psychological physiological and pharmacological stimulation. Psychosom Med. 64(951-62).	Neuroendocrinal/hormonal/metabolic
Gaab J ; Huster D ; Peisen R ; Engert V ; Schad T ; Schurmeyer T H; Ehlert U ; (2002). Low-dose dexamethasone suppression test in chronic fatigue syndrome and health. Psychosom Med. 64(311-8).	Neuroendocrinal/hormonal/metabolic
Gaab J ; Huster D ; Peisen R ; Schurmeyer T ; Hellhammer D ; Ehlert U ; (2000). Hypothalamic-pituitary-adrenal axis reactivity to psychological physiological and pharmacological stress in chronic fatigue syndrome and health. Journal of Psychosomatic Research. 48(279-280).	Neuroendocrinal/hormonal/metabolic
Gaab J ; Rohleder N ; Heitz V ; Schad T ; Engert V ; Schurmeyer T H; Ehlert U ; (2003). Enhanced glucocorticoid sensitivity in patients with chronic fatigue syndrome. Acta Neuropsychiatrica. 15(184-191).	Neuroendocrinal/hormonal/metabolic
Germain A ; Ruppert D ; Levine S M; Hanson M R; (2017). Metabolic profiling of a myalgic encephalomyelitis/chronic fatigue syndrome discovery cohort reveals disturbances in fatty acid and lipid metabolism. Mol Biosyst. 13(371-379).	Neuroendocrinal/hormonal/metabolic
Germain, A., Ruppert, D., Levine, S. M., & Hanson, M. R. (2018). Prospective Biomarkers from Plasma Metabolomics of Myalgic Encephalomyelitis/Chronic Fatigue Syndrome Implicate Redox Imbalance in Disease Symptomatology. 8(4), 06.	Neuroendocrinal/hormonal/metabolic
Goldberg M ; (1995). High androgen levels in chronic fatigue patients [3]. Journal of Clinical Endocrinology and Metabolism. 80(3390-3391).	Neuroendocrinal/hormonal/metabolic
Hamilos D L; Nutter D ; Gershtenson J ; Redmond D P; Clementi J D; Schmaling K B; Make B J; Jones J F; (1998). Core body temperature is normal in chronic fatigue syndrome. Biol Psychiatry. 43(293-302).	Neuroendocrinal/hormonal/metabolic
Hannestad U ; Theodorsson E ; Evengard B ; (2007). beta-Alanine and gamma-aminobutyric acid in chronic fatigue syndrome. Clin Chim Acta. 376(44097).	Neuroendocrinal/hormonal/metabolic
Hinds G ; Bell N P; McMaster D ; McCluskey D R; (1994). Normal red cell magnesium concentrations and magnesium loading tests in patients with chronic fatigue syndrome. Ann Clin Biochem. 31(459-61).	Neuroendocrinal/hormonal/metabolic
Hudson M ; Cleare A J; (1999). The 1 mug short Synacthen test in chronic fatigue syndrome. Clinical Endocrinology. 51(625-630).	Neuroendocrinal/hormonal/metabolic
Jerjes W K; Cleare A J; Wessely S ; Wood P J; Taylor N F; (2005). Diurnal patterns of salivary cortisol and cortisone output in chronic fatigue syndrome. J Affect Disord. 87(299-304).	Neuroendocrinal/hormonal/metabolic
Jerjes W K; Peters T J; Taylor N F; Wood P J; Wessely S ; Cleare A J; (2006). Diurnal excretion of urinary cortisol cortisone and cortisol metabolites in chronic fatigue syndrome. J Psychosom Res. 60(145-53).	Neuroendocrinal/hormonal/metabolic
Jerjes W K; Taylor N F; Peters T J; Wessely S ; Cleare A J; (2006). Urinary cortisol and cortisol metabolite excretion in chronic fatigue syndrome. Psychosom Med. 68(578-82).	Neuroendocrinal/hormonal/metabolic
Jerjes W K; Taylor N F; Wood P J; Cleare A J; (2007). Enhanced feedback sensitivity to prednisolone in chronic fatigue syndrome. Psychoneuroendocrinology. 32(192-8).	Neuroendocrinal/hormonal/metabolic
Jones M G; Cooper E ; Amjad S ; Goodwin C S; Barron J L; Chalmers R A; (2005). Urinary and plasma organic acids and amino acids in chronic fatigue syndrome. Clin Chim Acta. 361(150-8).	Neuroendocrinal/hormonal/metabolic
Kennedy G ; Spence V ; Underwood C ; Belch J J; (2004). Increased neutrophil apoptosis in chronic fatigue syndrome. J Clin Pathol. 57(891-3).	Neuroendocrinal/hormonal/metabolic
Kennedy G ; Spence V A; McLaren M ; Hill A ; Underwood C ; Belch J J; (2005). Oxidative stress levels are raised in chronic fatigue syndrome and are associated with clinical symptoms. Free Radic Biol Med. 39(584-9).	Neuroendocrinal/hormonal/metabolic
Korszun A ; Young E A; Engleberg N C; Masterson L ; Dawson E C; Spindler K ; McClure L A; Brown M B; Crofford L J; (2000). Follicular phase hypothalamic-pituitary-gonadal axis function in women with fibromyalgia and chronic fatigue syndrome. J Rheumatol. 27(1526-30).	Neuroendocrinal/hormonal/metabolic
Kuratsune, H., Yamaguti, K., Takahashi, M., Misaki, H., Tagawa, S., & Kitani, T. (1994). Acylcarnitine deficiency in chronic fatigue syndrome. 18, S62-67.	Neuroendocrinal/hormonal/metabolic
Kurup R K; Kurup P A; (2003). Isoprenoid pathway dysfunction in chronic fatigue syndrome. Acta Neuropsychiatr. 15(266-73).	Neuroendocrinal/hormonal/metabolic
Lawson N ; Hsieh C H; March D ; Wang X ; (2016). Elevated Energy Production in Chronic Fatigue Syndrome Patients. J. 2().	Neuroendocrinal/hormonal/metabolic
Lieberman J ; Bell D S; (1993). Serum angiotensin-converting enzyme as a marker for the chronic fatigue-immune dysfunction syndrome: a comparison to serum angiotensin-converting enzyme in sarcoidosis. Am J Med. 95(407-12).	Neuroendocrinal/hormonal/metabolic
MacHale S M; Cavanagh J T; Bennie J ; Carroll S ; Goodwin G M; Lawrie S M; (1998). Diurnal variation of adrenocortical activity in chronic fatigue syndrome. Neuropsychobiology. 38(213-7).	Neuroendocrinal/hormonal/metabolic
Maes M ; Kubera M ; Uytterhoeven M ; Vrydags N ; Bosmans E ; (2011). Increased plasma peroxides as a marker of oxidative stress in myalgic encephalomyelitis/chronic fatigue syndrome (ME/CFS). Med Sci Monit. 17(SC11-5).	Neuroendocrinal/hormonal/metabolic
Maes M ; Mihaylova I ; Kubera M ; Uytterhoeven M ; Vrydags N ; Bosmans E ; (2009). Coenzyme Q10 deficiency in myalgic encephalomyelitis/chronic fatigue syndrome (ME/CFS) is related to fatigue autonomic and neurocognitive symptoms and is another risk factor explaining the early mortality in ME/CFS due to cardiovascular disorder. Neuroendocrinol Lett. 30(470-6).	Neuroendocrinal/hormonal/metabolic
Maes M ; Mihaylova I ; Kubera M ; Uytterhoeven M ; Vrydags N ; Bosmans E ; (2011). Lower whole blood glutathione peroxidase (GPX) activity in depression but not in myalgic encephalomyelitis / chronic fatigue syndrome: another pathway that may be associated with coronary artery disease and neuroprogression in depression. Neuroendocrinol Lett. 32(133-40).	Neuroendocrinal/hormonal/metabolic
Majeed T ; de Simone ; C ; Famularo G ; Marcellini S ; Behan P O; (1995). Abnormalities of carnitine metabolism in chronic fatigue syndrome. Eur J Neurol. 2(425-8).	Neuroendocrinal/hormonal/metabolic
Majeed T ; Dinan T G; Thakore J ; Gray C ; Behan P O; (1995). Defective dexamethasone induced growth hormone release in chronic fatigue syndrome: Evidence for glucocorticoid receptor resistance and lack of plasticity?. Journal of the Irish Colleges of Physicians and Surgeons. 24(20-24).	Neuroendocrinal/hormonal/metabolic
Maloney E M; Boneva R S; Lin J M; Reeves W C; (2010). Chronic fatigue syndrome is associated with metabolic syndrome: results from a case-control study in Georgia. Metabolism. 59(1351-7).	Neuroendocrinal/hormonal/metabolic
Manuel y Keenoy; B ; Moorkens G ; Vertommen J ; De Leeuw ; I ; (2001). Antioxidant status and lipoprotein peroxidation in chronic fatigue syndrome. Life Sci. 68(2037-49).	Neuroendocrinal/hormonal/metabolic
McCully K K; Natelson B H; Iotti S ; Sisto S ; Leigh J S; Jr ; (1996). Reduced oxidative muscle metabolism in chronic fatigue syndrome. Muscle Nerve. 19(621-5).	Neuroendocrinal/hormonal/metabolic
McCully K K; Smith S ; Rajaei S ; Leigh J S; Jr ; Natelson B H; (2004). Muscle metabolism with blood flow restriction in chronic fatigue syndrome. J Appl Physiol. 96(871-8).	Neuroendocrinal/hormonal/metabolic
McGregor N R; Dunstan R H; Zerbes M ; Butt H L; Roberts T K; Klineberg I J; (1996). Preliminary determination of a molecular basis of chronic fatigue syndrome. Biochem Mol Med. 57(73-80).	Neuroendocrinal/hormonal/metabolic
Meeus M ; I V A. N. Eupen; Hondequin J ; L D E. Hauwere; Kos D ; Nijs J ; (2010). Nitric oxide concentrations are normal and unrelated to activity level in chronic fatigue syndrome: a case-control study. In Vivo. 24(865-9).	Neuroendocrinal/hormonal/metabolic
Mikirova N ; Casciari J ; Hunninghake R ; (2012). The assessment of the energy metabolism in patients with chronic fatigue syndrome by serum fluorescence emission. Altern Ther Health Med. 18(36-40).	Neuroendocrinal/hormonal/metabolic
Moorkens G ; Berwaerts J ; Wynants H ; Abs R ; (2000). Characterization of pituitary function with emphasis on GH secretion in the chronic fatigue syndrome. Clin Endocrinol (Oxf). 53(99-106).	Neuroendocrinal/hormonal/metabolic
Myhill S ; Booth N E; McLaren-Howard J ; (2009). Chronic fatigue syndrome and mitochondrial dysfunction. Int J Clin Exp Med. 2(42370).	Neuroendocrinal/hormonal/metabolic
Nagy-Szakal, D., Barupal, D. K., Lee, B., Che, X., Williams, B. L., Kahn, E. J. R., . . . Lipkin, W. I. (2018). Insights into myalgic encephalomyelitis/chronic fatigue syndrome phenotypes through comprehensive metabolomics. 8(1), 10056.	Neuroendocrinal/hormonal/metabolic
Nater U M; Maloney E ; Boneva R S; Gurbaxani B M; Lin J M; Jones J F; Reeves W C; Heim C ; (2008). Attenuated morning salivary cortisol concentrations in a population-based study of persons with chronic fatigue syndrome and well controls. J Clin Endocrinol Metab. 93(703-9).	Neuroendocrinal/hormonal/metabolic
Naviaux, R. K., Naviaux, J. C., Li, K., Bright, A. T., Alaynick, W. A., Wang, L., . . . Gordon, E. (2016). Metabolic features of chronic fatigue syndrome. 113(37), E5472-5480.	Neuroendocrinal/hormonal/metabolic
Niblett S H; King K E; Dunstan R H; Clifton-Bligh P ; Hoskin L A; Roberts T K; Fulcher G R; McGregor N R; Dunsmore J C; Butt H L; Klineberg I ; Rothkirch T B; (2007). Hematologic and urinary excretion anomalies in patients with chronic fatigue syndrome. Exp Biol Med (Maywood). 232(1041-9).	Neuroendocrinal/hormonal/metabolic
Nijhof S L; Rutten J M; Uiterwaal C S; Bleijenberg G ; Kimpen J L; Putte E M; (2014). The role of hypocortisolism in chronic fatigue syndrome. Psychoneuroendocrinology. 42(199-206).	Neuroendocrinal/hormonal/metabolic
Ottenweller J E; Sisto S A; McCarty R C; Natelson B H; (2001). Hormonal responses to exercise in chronic fatigue syndrome. Neuropsychobiology. 43(34-41).	Neuroendocrinal/hormonal/metabolic
Panerai A E; Vecchiet J ; Panzeri P ; Meroni P ; Scarone S ; Pizzigallo E ; Giamberardino M A; Sacerdote P ; (2002). Peripheral blood mononuclear cell beta-endorphin concentration is decreased in chronic fatigue syndrome and fibromyalgia but not in depression: preliminary report. Clin J Pain. 18(270-3).	Neuroendocrinal/hormonal/metabolic
Plioplys A V; Plioplys S ; (1995). Electron-microscopic investigation of muscle mitochondria in chronic fatigue syndrome. Neuropsychobiology. 32(175-81).	Neuroendocrinal/hormonal/metabolic
Plioplys A V; Plioplys S ; (1995). Serum levels of carnitine in chronic fatigue syndrome: clinical correlates. Neuropsychobiology. 32(132-8).	Neuroendocrinal/hormonal/metabolic
Racciatti D ; Guagnano M T; Vecchiet J ; De Remigis ; P L ; Pizzigallo E ; Della Vecchia ; R ; Di Sciascio ; T ; Merlitti D ; Sensi S ; (2001). Chronic fatigue syndrome: circadian rhythm and hypothalamic-pituitary-adrenal (HPA) axis impairment. Int. 14(42309).	Neuroendocrinal/hormonal/metabolic
Reuter S E; Evans A M; (2011). Long-chain acylcarnitine deficiency in patients with chronic fatigue syndrome. Potential involvement of altered carnitine palmitoyltransferase-I activity. J Intern Med. 270(76-84).	Neuroendocrinal/hormonal/metabolic
Roberts A D; Wessely S ; Chalder T ; Papadopoulos A ; Cleare A J; (2004). Salivary cortisol response to awakening in chronic fatigue syndrome. Br J Psychiatry. 184(136-41).	Neuroendocrinal/hormonal/metabolic
Roerink, M. E., Roerink, S., Skoluda, N., van der, S., M, E., Hermus, A., . . . Nater, U. M. (2018). Hair and salivary cortisol in a cohort of women with chronic fatigue syndrome. 103, 1-6.	Neuroendocrinal/hormonal/metabolic
Rowbottom D ; Keast D ; Pervan Z ; Goodman C ; Bhagat C ; Kakulas B ; Morton A ; (1998). The role of glutamine in the aetiology of the chronic fatigue syndrome: a prospective study. Journal of Chronic Fatigue Syndrome. 4(44621).	Neuroendocrinal/hormonal/metabolic
Sacerdote P ; Calella G ; Meroni P L; Scarone S ; Vecchiet J ; Pizzigallo E ; Panerai A E; (1999). beta-endorphin concentrations are decreased in peripheral blood mononuclear cells of chronic fatigue syndrome patients: Comparison with depression. Journal of Musculoskeletal Pain. 7(303-307).	Neuroendocrinal/hormonal/metabolic
Scott L V; Burnett F ; Medbak S ; Dinan T G; (1998). Naloxone-mediated activation of the hypothalamic-pituitary-adrenal axis in chronic fatigue syndrome. Psychol Med. 28(285-93).	Neuroendocrinal/hormonal/metabolic
Scott L V; Dinan T G; (1998). Urinary free cortisol excretion in chronic fatigue syndrome major depression and in healthy volunteers. J Affect Disord. 47(49-54).	Neuroendocrinal/hormonal/metabolic
Scott L V; Medbak S ; Dinan T G; (1998). Blunted adrenocorticotropin and cortisol responses to corticotropin-releasing hormone stimulation in chronic fatigue syndrome. Acta Psychiatr Scand. 97(450-7).	Neuroendocrinal/hormonal/metabolic
Scott L V; Medbak S ; Dinan T G; (1998). The low dose ACTH test in chronic fatigue syndrome and in health. Clin Endocrinol (Oxf). 48(733-7).	Neuroendocrinal/hormonal/metabolic
Scott L V; Salahuddin F ; Cooney J ; Svec F ; Dinan T G; (1999). Differences in adrenal steroid profile in chronic fatigue syndrome in depression and in health. J Affect Disord. 54(129-37).	Neuroendocrinal/hormonal/metabolic
Scott L V; Svec F ; Dinan T ; (2000). A preliminary study of dehydroepiandrosterone response to low-dose ACTH in chronic fatigue syndrome and in healthy subjects. Psychiatry Res. 97(44064).	Neuroendocrinal/hormonal/metabolic
Scott L V; Teh J ; Reznek R ; Martin A ; Sohaib A ; Dinan T G; (1999). Small adrenal glands in chronic fatigue syndrome: a preliminary computer tomography study. Psychoneuroendocrinology. 24(759-68).	Neuroendocrinal/hormonal/metabolic
Scott Lv ; Medbak S ; Dinan Tg ; (1999). Desmopressin augments pituitary-adrenal responsivity to corticotropin-releasing hormone in subjects with chronic fatigue syndrome and in healthy volunteers. . 45(1447-1454).	Neuroendocrinal/hormonal/metabolic
Segal T Y; Hindmarsh P C; Viner R M; (2005). Disturbed adrenal function in adolescents with chronic fatigue syndrome. J Pediatr Endocrinol Metab. 18(295-301).	Neuroendocrinal/hormonal/metabolic
Sharpe M ; Clements A ; Hawton K ; Young A H; Sargent P ; Cowen P J; (1996). Increased prolactin response to buspirone in chronic fatigue syndrome. J Affect Disord. 41(71-6).	Neuroendocrinal/hormonal/metabolic
Shishioh-Ikejima N ; Ogawa T ; Yamaguti K ; Watanabe Y ; Kuratsune H ; Kiyama H ; (2010). The increase of alpha-melanocyte-stimulating hormone in the plasma of chronic fatigue syndrome patients. BMC Neurol. 10(73).	Neuroendocrinal/hormonal/metabolic
Shungu D C; Mao X ; Weiduschat N ; (2012). <sup>1</sup>H MRS Assessment of cortical glutathione as a biomarker of oxidative stress and N-acetylcysteine as a putative redox status regulator. Journal of Neurochemistry. 122(28).	Neuroendocrinal/hormonal/metabolic
Smits B ; van den Heuvel ; L ; Knoop H ; Kusters B ; Janssen A ; Borm G ; Bleijenberg G ; Rodenburg R ; van Engelen ; B ; (2011). Mitochondrial enzymes discriminate between mitochondrial disorders and chronic fatigue syndrome. Mitochondrion. 11(735-8).	Neuroendocrinal/hormonal/metabolic
Strickland P ; Morriss R ; Wearden A ; Deakin B ; (1998). A comparison of salivary cortisol in chronic fatigue syndrome community depression and healthy controls. J Affect Disord. 47(191-4).	Neuroendocrinal/hormonal/metabolic
Suarez A ; Guillamo E ; Roig T ; Blazquez A ; Alegre J ; Bermudez J ; Ventura J L; Garcia-Quintana A M; Comella A ; Segura R ; Javierre C ; (2010). Nitric oxide metabolite production during exercise in chronic fatigue syndrome: a case-control study. J Womens Health (Larchmt). 19(1073-7).	Neuroendocrinal/hormonal/metabolic
Ter Wolbeek ; M ; van Doornen ; L J ; Coffeng L E; Kavelaars A ; Heijnen C J; (2007). Cortisol and severe fatigue: a longitudinal study in adolescent girls. Psychoneuroendocrinology. 32(171-82).	Neuroendocrinal/hormonal/metabolic
Tobback E ; Celie B ; Mariman A ; Boone J ; Delesie L ; De Backer ; T ; Vogelaers D ; Van Coster ; R ; Bourgois J ; (2015). Screening for mitochondrial dysfunction in chronic fatigue syndrome using Near Infrared Spectroscopy: A preliminary study. Psychotherapy and Psychosomatics. 84(72).	Neuroendocrinal/hormonal/metabolic
Tomas, C., Brown, A. E., Newton, J. L., & Elson, J. L. (2019). Mitochondrial complex activity in permeabilised cells of chronic fatigue syndrome patients using two cell types. 7, e6500.	Neuroendocrinal/hormonal/metabolic
Tomic, S., Brkic, S., Lendak, D., Maric, D., Medic, S., & Novakov, M. (2017). Neuroendocrine disorder in chronic fatigue syndrome. 47(4), 1097-1103.	Neuroendocrinal/hormonal/metabolic
Tomic S ; Brkic S ; Maric D ; Mikic A N; (2012). Lipid and protein oxidation in female patients with chronic fatigue syndrome. Arch. 8(886-91).	Neuroendocrinal/hormonal/metabolic
van Rensburg ; S J ; Potocnik F C; Kiss T ; Hugo F ; van Zijl ; P ; Mansvelt E ; Carstens M E; Theodorou P ; Hurly P R; Emsley R A; Taljaard J J; (2001). Serum concentrations of some metals and steroids in patients with chronic fatigue syndrome with reference to neurological and cognitive abnormalities. Brain Res Bull. 55(319-25).	Neuroendocrinal/hormonal/metabolic
Vassallo C M; Feldman E ; Peto T ; Castell L ; Sharpley A L; Cowen P J; (2001). Decreased tryptophan availability but normal post-synaptic 5-HT2c receptor sensitivity in chronic fatigue syndrome. Psychol Med. 31(585-91).	Neuroendocrinal/hormonal/metabolic
Vecchiet J ; Cipollone F ; Falasca K ; Mezzetti A ; Pizzigallo E ; Bucciarelli T ; De Laurentis ; S ; Affaitati G ; De Cesare ; D ; Giamberardino M A; (2003). Relationship between musculoskeletal symptoms and blood markers of oxidative stress in patients with chronic fatigue syndrome. Neurosci Lett. 335(151-4).	Neuroendocrinal/hormonal/metabolic
Visser J ; Lentjes E ; Haspels I ; Graffelman W ; Blauw B ; de Kloet ; R ; Nagelkerken L ; (2001). Increased sensitivity to glucocorticoids in peripheral blood mononuclear cells of chronic fatigue syndrome patients without evidence for altered density or affinity of glucocorticoid receptors. J Investig Med. 49(195-204).	Neuroendocrinal/hormonal/metabolic
Watson W S; McMillan D C; Chaudhuri A ; Behan P O; (1998). Increased resting energy expenditure in the chronic fatigue syndrome. Journal of Chronic Fatigue Syndrome. 4(41699).	Neuroendocrinal/hormonal/metabolic
Williams G ; Pirmohamed J ; Minors D ; Waterhouse J ; Buchan I ; Arendt J ; Edwards R H; (1996). Dissociation of body-temperature and melatonin secretion circadian rhythms in patients with chronic fatigue syndrome. Clin Physiol. 16(327-37).	Neuroendocrinal/hormonal/metabolic
Wong R ; Lopaschuk G ; Zhu G ; Walker D ; Catellier D ; Burton D ; Teo K ; Collins-Nakai R ; Montague T ; (1992). Skeletal muscle metabolism in the chronic fatigue syndrome. In vivo assessment by 31P nuclear magnetic resonance spectroscopy. Chest. 102(1716-22).	Neuroendocrinal/hormonal/metabolic
Woo S B; Schacterle R S; Komaroff A L; Gallagher G T; (2000). Salivary gland changes in chronic fatigue syndrome: a case-controlled preliminary histologic study. Oral Surg Oral Med Oral Pathol Oral Radiol Endod. 90(82-7).	Neuroendocrinal/hormonal/metabolic
Wood B ; Wessely S ; Papadopoulos A ; Poon L ; Checkley S ; (1998). Salivary cortisol profiles in chronic fatigue syndrome. Neuropsychobiology. 37(43922).	Neuroendocrinal/hormonal/metabolic
Wyller V B; Evang J A; Godang K ; Solhjell K K; Bollerslev J ; (2010). Hormonal alterations in adolescent chronic fatigue syndrome. Acta Paediatr. 99(770-773).	Neuroendocrinal/hormonal/metabolic
Wyller V B; Vitelli V ; Sulheim D ; Fagermoen E ; Winger A ; Godang K ; Bollerslev J ; (2016). Altered neuroendocrine control and association to clinical symptoms in adolescent chronic fatigue syndrome: A cross-sectional study. Journal of Translational Medicine. 14,(1),(no,pagination)().	Neuroendocrinal/hormonal/metabolic
Yamamoto S ; Ouchi Y ; Nakatsuka D ; Tahara T ; Mizuno K ; Tajima S ; Onoe H ; Yoshikawa E ; Tsukada H ; Iwase M ; Yamaguti K ; Kuratsune H ; Watanabe Y ; (2012). Reduction of [11C](+)3-MPB binding in brain of chronic fatigue syndrome with serum autoantibody against muscarinic cholinergic receptor. PLoS ONE. 7(e51515).	Neuroendocrinal/hormonal/metabolic
Young A H; Sharpe M ; Clements A ; Dowling B ; Hawton K E; Cowen P J; (1998). Chronic fatigue syndrome and the somatic expression of emotional distress: Applying the concept of illusory mental health to address the controversy. . 75(116-131).	Neuroendocrinal/hormonal/metabolic
Zarkovic M ; Pavlovic M ; Pokrajac-Simeunovic A ; Ciric J ; Beleslin B ; Penezic Z ; Ognjanovic S ; Savic S ; Poluga J ; Trbojevic B ; Drezgic M ; (2003). Disorder of adrenal gland function in chronic fatigue syndrome. [Croatian]. Srpski arhiv za celokupno lekarstvo. 131(370-374).	Neuroendocrinal/hormonal/metabolic
McCully K K; Smith S ; Rajaei S ; Leigh J S; Jr ; Natelson B H; (2003). Blood flow and muscle metabolism in chronic fatigue syndrome. Clin Sci (Colch). 104(641-7).	Neuroendocrinal/hormonal/metabolic Circulatory
Miwa K ; (2017). Down-regulation of renin-aldosterone and antidiuretic hormone systems in patients with myalgic encephalomyelitis/chronic fatigue syndrome. J Cardiol. 69(684-688).	Neuroendocrinal/hormonal/metabolic Circulatory
Sargent C ; Scroop Gc ; Nemeth Pm ; Burnet Rb ; Buckley Jd ; (2002). Maximal oxygen uptake and lactate metabolism are normal in chronic fatigue syndrome. . 34(51-56).	Neuroendocrinal/hormonal/metabolic Circulatory
Wyller V B; Godang K ; Morkrid L ; Saul J P; Thaulow E ; Walloe L ; (2007). Abnormal thermoregulatory responses in adolescents with chronic fatigue syndrome: relation to clinical symptoms. Pediatrics. 120(e129-37).	Neuroendocrinal/hormonal/metabolic Circulatory
Racciatti D ; Barberio A ; Vecchiet J ; Pizzigallo E ; (1999). Clinical and pathogenetical characterization of 238 patients of a chronic fatigue syndrome Italian center. Journal of Chronic Fatigue Syndrome. 5(61-70).	Neuroendocrinal/hormonal/metabolic Circulatory Psychological/psychosocial/socioeconomic Other
de Vega ; W C ; Herrera S ; Vernon S D; McGowan P O; (2017). Epigenetic modifications and glucocorticoid sensitivity in Myalgic Encephalomyelitis/Chronic Fatigue Syndrome (ME/CFS). BMC Med Genomics. 10(11).	Neuroendocrinal/hormonal/metabolic Genetic/epigenetic
Jason L ; Sorenson M ; Sebally K ; Alkazemi D ; Lerch A ; Porter N ; Kubow S ; (2011). Increased HDAC in association with decreased plasma cortisol in older adults with chronic fatigue syndrome. Brain Behav Immun. 25(1544-7).	Neuroendocrinal/hormonal/metabolic Genetic/epigenetic
Venter, M., Tomas, C., Pienaar, I. S., Strassheim, V., Erasmus, E., Ng, W. F., . . . Elson, J. L. (2019). MtDNA population variation in Myalgic encephalomyelitis/Chronic fatigue syndrome in two populations: a study of mildly deleterious variants. 9(1), 2914.	Neuroendocrinal/hormonal/metabolic Genetic/epigenetic
Vangeel E ; Van Den Eede ; F ; Hompes T ; Izzi B ; Del Favero ; J ; Moorkens G ; Lambrechts D ; Freson K ; Claes S ; (2015). Chronic Fatigue Syndrome and DNA Hypomethylation of the Glucocorticoid Receptor Gene Promoter 1F Region: Associations With HPA Axis Hypofunction and Childhood Trauma. Psychosom Med. 77(853-62).	Neuroendocrinal/hormonal/metabolic Genetic/epigenetic Psychological/psychosocial/socioeconomic
Kavelaars A ; Kuis W ; Knook L ; Sinnema G ; Heijnen C J; (2000). Disturbed neuroendocrine-immune interactions in chronic fatigue syndrome. J Clin Endocrinol Metab. 85(692-6).	Neuroendocrinal/hormonal/metabolic Immunological
Maes M ; Mihaylova I ; De Ruyter ; M ; (2005). Decreased dehydroepiandrosterone sulfate but normal insulin-like growth factor in chronic fatigue syndrome (CFS): relevance for the inflammatory response in CFS. Neuroendocrinol Lett. 26(487-92).	Neuroendocrinal/hormonal/metabolic Immunological
Nater U M; Youngblood L S; Jones J F; Unger E R; Miller A H; Reeves W C; Heim C ; (2008). Alterations in diurnal salivary cortisol rhythm in a population-based sample of cases with chronic fatigue syndrome. Psychosom Med. 70(298-305).	Neuroendocrinal/hormonal/metabolic Immunological
Nguyen, T., Staines, D., Johnston, S., & Marshall-Gradisnik, S. (2018). Reduced glycolytic reserve in isolated natural killer cells from Myalgic encephalomyelitis/chronic fatigue syndrome patients: A preliminary investigation. 8, 08.	Neuroendocrinal/hormonal/metabolic Immunological
Visser J ; Blauw B ; Hinloopen B ; Brommer E ; de Kloet ; E R ; Kluft C ; Nagelkerken L ; (1998). CD4 T lymphocytes from patients with chronic fatigue syndrome have decreased interferon-gamma production and increased sensitivity to dexamethasone. J Infect Dis. 177(451-4).	Neuroendocrinal/hormonal/metabolic Immunological
Ruiz-Nunez, B., Tarasse, R., Vogelaar, E. F., Janneke, D.-B., D, A., & Muskiet, F. A. J. (2018). Higher Prevalence of "Low T3 Syndrome" in Patients With Chronic Fatigue Syndrome: A Case-Control Study. 9, 97.	Neuroendocrinal/hormonal/metabolic Immunological Gastrointestinal
Dinan T G; Majeed T ; Lavelle E ; Scott L V; Berti C ; Behan P ; (1997). Blunted serotonin-mediated activation of the hypothalamic-pituitary- adrenal axis in chronic fatigue syndrome. Psychoneuroendocrinology. 22(261-267).	Neuroendocrinal/hormonal/metabolic Neurobiological
Morriss Rk ; Robson Mj ; Deakin Jf ; (2002). Neuropsychological performance and noradrenaline function in chronic fatigue syndrome under conditions of high arousal. . 163(166-173).	Neuroendocrinal/hormonal/metabolic Neurobiological
Mueller, C., Lin, J. C., Sheriff, S., Maudsley, A. A., & Younger, J. W. (2019). Evidence of widespread metabolite abnormalities in Myalgic encephalomyelitis/chronic fatigue syndrome: assessment with whole-brain magnetic resonance spectroscopy. 7, 07.	Neuroendocrinal/hormonal/metabolic Neurobiological
Tomoda A ; Jhodoi T ; Miike T ; (2001). Endometriosis as a Comorbid Condition in Chronic Fatigue Syndrome (CFS): Secondary Analysis of Data From a CFS Case-Control Study. . 7(195).	Neuroendocrinal/hormonal/metabolic Neurobiological
Yatham L N; Morehouse R L; Chisholm B T; Haase D A; MacDonald D D; Marrie T J; (1995). Neuroendocrine assessment of serotonin (5-HT) function in chronic fatigue syndrome. Can J Psychiatry. 40(93-6).	Neuroendocrinal/hormonal/metabolic Neurobiological
Siessmeier T ; Nix W A; Hardt J ; Schreckenberger M ; Egle U T; Bartenstein P ; (2003). Observer independent analysis of cerebral glucose metabolism in patients with chronic fatigue syndrome. J Neurol Neurosurg Psychiatry. 74(922-8).	Neuroendocrinal/hormonal/metabolic Neurobiological Psychological/psychosocial/socioeconomic
Baraniuk, J. N., & Shivapurkar, N. (2017). Exercise - induced changes in cerebrospinal fluid miRNAs in Gulf War Illness, Chronic Fatigue Syndrome and sedentary control subjects. 7(1), 15338.	Neuroendocrinal/hormonal/metabolic Other
Bennett A L; Mayes D M; Fagioli L R; Guerriero R ; Komaroff A L; (1997). Somatomedin C (insulin-like growth factor I) levels in patients with chronic fatigue syndrome. J Psychiatr Res. 31(91-6).	Neuroendocrinal/hormonal/metabolic Other
Harvey J M; Broderick G ; Bowie A ; Barnes Z M; Katz B Z; O'Gorman M R; Vernon S D; Fletcher M A; Klimas N G; Taylor R ; (2016). Tracking post-infectious fatigue in clinic using routine Lab tests. BMC Pediatr. 16(54).	Neuroendocrinal/hormonal/metabolic Other
Korszun A ; Sackett-Lundeen L ; Papadopoulos E ; Brucksch C ; Masterson L ; Engelberg N C; Haus E ; Demitrack M A; Crofford L ; (1999). Melatonin levels in women with fibromyalgia and chronic fatigue syndrome. J Rheumatol. 26(2675-80).	Neuroendocrinal/hormonal/metabolic Other
Richards R S; Roberts T K; McGregor N R; Dunstan R H; Butt H L; (2000). Blood parameters indicative of oxidative stress are associated with symptom expression in chronic fatigue syndrome. Redox Rep. 5(35-41).	Neuroendocrinal/hormonal/metabolic Other
Richards R S; Wang L ; Jelinek H ; (2007). Erythrocyte oxidative damage in chronic fatigue syndrome. Arch Med Res. 38(94-8).	Neuroendocrinal/hormonal/metabolic Other
Bushnell J ; Harvey J A; Ellis P M; (2009). Neuroendocrine and psychological factors in chronic fatigue syndrome. European Neuropsychopharmacology. 19(S348).	Neuroendocrinal/hormonal/metabolic Psychological/psychosocial/socioeconomic
Gur A ; Cevik R ; Nas K ; Colpan L ; Sarac S ; (2004). Cortisol and hypothalamic-pituitary-gonadal axis hormones in follicular-phase women with fibromyalgia and chronic fatigue syndrome and effect of depressive symptoms on these hormones. Arthritis Res Ther. 6(R232-8).	Neuroendocrinal/hormonal/metabolic Psychological/psychosocial/socioeconomic
Inder W J; Prickett T C; Mulder R T; (2005). Normal opioid tone and hypothalamic-pituitary-adrenal axis function in chronic fatigue syndrome despite marked functional impairment. Clin Endocrinol (Oxf). 62(343-8).	Neuroendocrinal/hormonal/metabolic Psychological/psychosocial/socioeconomic
Lynn M ; Maclachlan L ; Finkelmeyer A ; Clark J ; Locke J ; Todryk S ; Ng W F; Newton J L; Watson S ; (2018). Exercise - induced changes in cerebrospinal fluid miRNAs in Gulf War Illness Chronic Fatigue Syndrome and sedentary control subjects. . 7(15338).	Neuroendocrinal/hormonal/metabolic Psychological/psychosocial/socioeconomic
Maloney E M; Nater U ; Lin J M. S; Heim C ; Boneva R ; Reeves W C; (2009). Metabolic Syndrome and Childhood Trauma are Both Associated with Chronic Fatigue Syndrome and Hypocortisolism. Obesity. 17(S290-S291).	Neuroendocrinal/hormonal/metabolic Psychological/psychosocial/socioeconomic
Murphy Be ; Abbott Fv ; Allison Cm ; Watts C ; Ghadirian Am ; (2004). Elevated levels of some neuroactive progesterone metabolites particularly isopregnanolone in women with chronic fatigue syndrome. . 29(245-268).	Neuroendocrinal/hormonal/metabolic Psychological/psychosocial/socioeconomic
Rimes K A; Papadopoulos A S; Cleare A J; Chalder T ; (2014). Cortisol output in adolescents with chronic fatigue syndrome: pilot study on the comparison with healthy adolescents and change after cognitive behavioural guided self-help treatment. J Psychosom Res. 77(409-14).	Neuroendocrinal/hormonal/metabolic Psychological/psychosocial/socioeconomic
Roberts A D; Papadopoulos A S; Wessely S ; Chalder T ; Cleare A J; (2009). Salivary cortisol output before and after cognitive behavioural therapy for chronic fatigue syndrome. J Affect Disord. 115(280-6).	Neuroendocrinal/hormonal/metabolic Psychological/psychosocial/socioeconomic
Kempke Stefan ; Luyten Patrick ; Mayes Linda C; Van Houdenhove ; Boudewijn ; Claes Stephan ; (2016). Self-critical perfectionism predicts lower cortisol response to experimental stress in patients with chronic fatigue syndrome. Health Psychology. 35(298-307).	Neuroendocrinal/hormonal/metabolic Psychological/psychosocial/socioeconomic Other
Moss-Morris R ; Booth R ; (2002). The effects of stress and activity on cortisol levels in patients with chronic fatigue syndrome and healthy controls. Psychosomatic Medicine. 64(149-149).	Neuroendocrinal/hormonal/metabolic The effects of stress and activity on cortisol levels in patients with chronic fatigue syndrome and healthy controls Other
(1999). Chronic fatigue syndrome: advances in epidemiologic clinical and basic science research. Journal of Chronic Fatigue Syndrome. 5(1-261).	-Not reported
Anonymous ; (2000). Another marker for chronic fatigue syndrome. Hospital Practice. 35(84).	-Not reported
Johnston S C; Staines D R; Marshall-Gradisnik S M; (2016). Epidemiological characteristics of chronic fatigue syndrome/myalgic encephalomyelitis in Australian patients. Clin Epidemiol. 8(97-107).	-Not reported
Komaroff A L; Geiger A ; Ware N ; Kleinman A ; (1990). IMMUNOLOGICAL ABNORMALITIES IN CHRONIC FATIGUE SYNDROME ARE INDEPENDENT OF PRIOR PSYCHIATRIC-ILLNESS. Clinical Research. 38(A697-A697).	-Not reported
Reyes M ; Dobbins Jg ; Mawle Ac ; Steele L ; Gary He ; Malani H ; (1996). Risk factors for chronic fatigue syndrome: a case-control study. . 2(17-33).	-Not reported
Shi, J., Shen, J., Xie, J., Zhi, J., & Xu, Y. (2018). Chronic fatigue syndrome in Chinese middle-school students. 97(4), e9716.	-Not reported
Aboudiab T ; Leke L ; Skonieczny M ; Chouraki J P; (2004). Are IgE-independent food hypersensitivity and chronic fatigue syndrome related? [4]. [French]. Archives de Pediatrie. 11(975-977).	Other
Adams A H; (1998). Organic causes of chronic fatigue and the role of the clinical laboratory in patient evaluation. D.C. Tracts. 10(43191).	Other
Armitage R ; Landis C ; Hoffmann R ; Lentz M ; Watson N F; Goldberg J ; Buchwald D ; (2007). The impact of a 4-hour sleep delay on slow wave activity in twins discordant for chronic fatigue syndrome. Sleep. 30(657-62).	Other
Badham, S. P., & Hutchinson, C. V. (2013). Characterising eye movement dysfunction in myalgic encephalomyelitis/chronic fatigue syndrome. 251(12), 2769-2776.	Other
Baraniuk Jn ; Ho Le U; (2007). The nonallergic rhinitis of chronic fatigue syndrome. Clin Allergy Immunol. 19(427-47.).	Other
Bazelmans E ; Bleijenberg G ; Vercoulen J H. M. M; Van Der Meer ; J W M; Folgering H ; (1997). The chronic fatigue syndrome and hyperventilation. Journal of Psychosomatic Research. 43(371-377).	Other
Bazelmans E ; Bleijenberg G ; Vercoulen J H; van der Meer ; J W ; Folgering H ; (1997). The chronic fatigue syndrome and hyperventilation.[Erratum appears in J Psychosom Res 1998 Mar-Apr;44(3-4):517]. J Psychosom Res. 43(371-7).	Other
Beh H C; (1997). Effect of noise stress on chronic fatigue syndrome patients. J Nerv Ment Dis. 185(55-8).	Other
Berkovitz S ; Ambler G ; Jenkins M ; Thurgood S ; (2009). Serum 25-hydroxy vitamin D levels in chronic fatigue syndrome: a retrospective survey. Int J Vitam Nutr Res. 79(250-4).	Other
Boda, W. L., Natelson, B. H., Sisto, S. A., & Tapp, W. N. (1995). Gait abnormalities in chronic fatigue syndrome. 131(2), 156-161.	Other
Boneva R S; Lin J M; Unger E R; (2015). Early menopause and other gynecologic risk indicators for chronic fatigue syndrome in women. Menopause. 22(826-34).	Other
Boneva, R. S., Lin, J. S., Wieser, F., Nater, U. M., Ditzen, B., Taylor, R. N., & Unger, E. R. (2019). Endometriosis as a Comorbid Condition in Chronic Fatigue Syndrome (CFS): Secondary Analysis of Data From a CFS Case-Control Study. 7, 195.	Other
Boneva R S; Maloney E M; Lin J M; Jones J F; Wieser F ; Nater U M; Heim C M; Reeves W C; (2011). Gynecological history in chronic fatigue syndrome: a population-based case-control study. J Womens Health (Larchmt). 20(44064).	Other
Brenu E ; Ashton K ; Ramos S ; Christy R ; Marshall-Gradisnik S ; (2009). Hemorheological profile of an australian chronic fatigue syndrome/myalgic encephalomyelitis population. Clinical Hemorheology and Microcirculation. 42,(3)(207).	Other
Brimacombe M ; Helmer D A; Natelson B H; (2002). Birth order and its association with the onset of chronic fatigue syndrome. Hum Biol. 74(615-20).	Other
Bulut, A., & Bulut, A. (2018). The Prevalence of Chronic Fatigue Syndrome in Emergency Healthcare Professionals and the Associated Factors. 11(2), 868-875.	Other
Casado B ; Zanone C ; Annovazzi L ; Iadarola P ; Whalen G ; Baraniuk J N; (2005). Urinary electrophoretic profiles from chronic fatigue syndrome and chronic fatigue syndrome/fibromyalgia patients: a pilot study for achieving their normalization. J Chromatogr B Analyt Technol Biomed Life Sci. 814(43-51).	Other
Chalmers R A; Jones M G; Goodwin C S; Amjad S ; (2006). CFSUM1 and CFSUM2 in urine from patients with chronic fatigue syndrome are methodological artefacts. Clin Chim Acta. 364(148-58).	Other
Chen, C. S., Cheng, H. M., Chen, H. J., Tsai, S. Y., Kao, C. H., Lin, H. J., . . . Yang, T. Y. (2018). Dry eye syndrome and the subsequent risk of chronic fatigue syndrome-a prospective population-based study in Taiwan. 9(55), 30694-30703.	Other
Ciccone D S; Chandler H K; Natelson B H; (2010). Illness trajectories in the chronic fatigue syndrome: a longitudinal study of improvers versus non-improvers. J Nerv Ment Dis. 198(486-93).	Other
Ciregia F ; Giusti L ; Da Valle ; Y ; Donadio E ; Consensi A ; Giacomelli C ; Sernissi F ; Scarpellini P ; Maggi F ; Lucacchini A ; Bazzichi L ; (2013). A multidisciplinary approach to study a couple of monozygotic twins discordant for the chronic fatigue syndrome: a focus on potential salivary biomarkers. J. 11(243).	Other
Coetzee, N., Maree, D. J. F., & Smit, B. N. (2019). The relationship between chronic fatigue syndrome, burnout, job satisfaction, social support and age among academics at a tertiary institution. 32(1), 75-85.	Other
Cox Im ; Campbell Mj ; Dowson D ; (1991). Red blood cell magnesium and chronic fatigue syndrome. . 337(757-760).	Other
Decker M J; Tabassum H ; Lin J M; Reeves W C; (2009). Electroencephalographic correlates of Chronic Fatigue Syndrome. Behav Brain Funct. 5(43).	Other
Demitrack M A; Gold P W; Dale J K; Krahn D D; Kling M A; Straus S E; (1992). Plasma and cerebrospinal fluid monoamine metabolism in patients with chronic fatigue syndrome: preliminary findings. Biol Psychiatry. 32(1065-77).	Other
Dunstan R H; Donohoe M ; Taylor W ; Roberts T K; Murdoch R N; Watkins J A; McGregor N R; (1995). A preliminary investigation of chlorinated hydrocarbons and chronic fatigue syndrome. Med J Aust. 163(294-7).	Other
Dunstan R H; McGregor N R; Watkins J A; Donohoe M ; Roberts T K; Butt H L; Murdoch R N; Taylor W G; (1999). Changes in plasma lipid homeostasis observed in chronic fatigue syndrome patients. Journal of Nutritional & Environmental Medicine. 9(267-279).	Other
Durlach J ; (1992). Chronic fatigue syndrome and chronic primary magnesium deficiency (CFS and CPMD). Magnes Res. 5(68).	Other
Earl, K. E., Sakellariou, G. K., Sinclair, M., Fenech, M., Croden, F., Owens, D. J., . . . Beadsworth, M. B. J. (2017). Vitamin D status in chronic fatigue syndrome/myalgic encephalomyelitis: a cohort study from the North-West of England. 7(11), e015296.	Other
Edwards R H; Gibson H ; Clague J E; Helliwell T ; (1993). Muscle histopathology and physiology in chronic fatigue syndrome. Ciba Found Symp. 173(102-17;,discussion,117).	Other
Endicott N A; (1999). Chronic fatigue syndrome in private practice psychiatry: family history of physical and mental health. J Psychosom Res. 47(343-54).	Other
Eyskens Jan b; Nijs Jo ; Wouters Kristien ; Moorkens Greta ; (2015). Reduced gait automaticity in female patients with chronic fatigue syndrome: Case-control study. Journal of Rehabilitation Research & Development. 52(805-814).	Other
Fernandez-Sola J ; Padierna M L; Xarau S N; Mas P M; (2005). Chronic fatigue syndrome and multiple chemical hypersensitivity after insecticide exposition. [Spanish]. Medicina Clinica. 124(451-453).	Other
Fiedler N ; Kipen H M; DeLuca J ; Kelly-McNeil K ; Natelson B ; (1996). A controlled comparison of multiple chemical sensitivities and chronic fatigue syndrome. Psychosom Med. 58(38-49).	Other
Fulle S ; Mecocci P ; Fano G ; Vecchiet I ; Vecchini A ; Racciotti D ; Cherubini A ; Pizzigallo E ; Vecchiet L ; Senin U ; Beal M F; (2000). Specific oxidative alterations in vastus lateralis muscle of patients with the diagnosis of chronic fatigue syndrome. Free Radic Biol Med. 29(1252-9).	Other
Hamilos D L; Nutter D ; Gershtenson J ; Ikle D ; Hamilos S S; Redmond D P; Di Clementi ; J D ; Schmaling K B; Jones J F; (2001). Circadian rhythm of core body temperature in subjects with chronic fatigue syndrome. Clin Physiol. 21(184-95).	Other
Harlow B L; Signorello L B; Hall J E; Dailey C ; Komaroff A L; (1998). Reproductive correlates of chronic fatigue syndrome. Am J Med. 105(94S-99S).	Other
Heap, L. C., Peters, T. J., & Wessely, S. (1999). Vitamin B status in patients with chronic fatigue syndrome. 92(4), 183-185.	Other
Hokama Y ; Uto G A; Palafox N A; Enlander D ; Jordan E ; Cocchetto A ; (2003). Chronic phase lipids in sera of chronic fatigue syndrome (CFS) chronic ciguatera fish poisoning (CCFP) hepatitis B and cancer with antigenic epitope resembling ciguatoxin as assessed with MAb-CTX. J Clin Lab Anal. 17(132-9).	Other
Hutter S ; Greif-Higer G ; Hardt J ; Nickel R ; Schwab R ; Egle U T; (2005). Importance of early stress experiences and compensatory protection factors in Chronic Fatigue Syndrome (CFS) and fibromyalgia. Psychotherapie Psychosomatik Medizinische Psychologie. 55(101-101).	Other
Johnson S K; DeLuca J ; Diamond B J; Natelson B H; (1996). Selective impairment of auditory processing in chronic fatigue syndrome: a comparison with multiple sclerosis and healthy controls. Percept Mot Skills. 83(51-62).	Other
Jones D E; Hollingsworth K G; Taylor R ; Blamire A M; Newton J L; (2010). Abnormalities in pH handling by peripheral muscle and potential regulation by the autonomic nervous system in chronic fatigue syndrome. J Intern Med. 267(394-401).	Other
Jones M G; Goodwin C S; Amjad S ; Chalmers R A; (2005). Plasma and urinary carnitine and acylcarnitines in chronic fatigue syndrome. Clin Chim Acta. 360(173-7).	Other
Josev E K; Jackson M L; Bei B ; Trinder J ; Harvey A ; Clarke C ; Snodgrass K ; Scheinberg A ; Knight S J; (2017). Sleep Quality in Adolescents With Chronic Fatigue Syndrome/Myalgic Encephalomyelitis (CFS/ME). J Clin Sleep Med. 28(28).	Other
Kato K ; Sullivan P F; Evengard B ; Pedersen N L; (2006). Premorbid predictors of chronic fatigue. Arch Gen Psychiatry. 63(1267-72).	Other
Kato K ; Sullivan P F; Evengard B ; Pedersen N L; (2009). A population-based twin study of functional somatic syndromes. Psychol Med. 39(497-505).	Other
Kawabata M ; Ueno T ; Tomita J ; Kawatani J ; Tomoda A ; Kume S ; Kume K ; (2013). Temporal organization of rest defined by actigraphy data in healthy and childhood chronic fatigue syndrome children. BMC Psychiatry. 13(281).	Other
Kennedy G ; Norris G ; Spence V ; McLaren M ; Belch J J; (2006). Is chronic fatigue syndrome associated with platelet activation?. Blood Coagul Fibrinolysis. 17(89-92).	Other
Kishi A ; Struzik Z R; Natelson B H; Togo F ; Yamamoto Y ; (2008). Dynamics of sleep stage transitions in healthy humans and patients with chronic fatigue syndrome. Am J Physiol Regul Integr Comp Physiol. 294(R1980-7).	Other
Kuratsune H ; Yamaguti K ; Lindh G ; Evengard B ; Takahashi M ; Machii T ; Matsumura K ; Takaishi J ; Kawata S ; Langstrom B ; Kanakura Y ; Kitani T ; Watanabe Y ; (1998). Low levels of serum acylcarnitine in chronic fatigue syndrome and chronic hepatitis type C but not seen in other diseases. Int J Mol Med. 2(51-6).	Other
Kuratsune H ; Yamaguti K ; Takahashi M ; Tagawa S ; Machii T ; Kitani T ; (1995). Abnormal cellular carnitine metabolism in chronic fatigue syndrome. EOS Rivista di Immunologia ed Immunofarmacologia. 15(40-44).	Other
Lane, R. J., Barrett, M. C., Woodrow, D., Moss, J., Fletcher, R., & Archard, L. C. (1998). Muscle fibre characteristics and lactate responses to exercise in chronic fatigue syndrome. 64(3), 362-367.	Other
Lau C I; Lin C C; Chen W H; Wang H C; Kao C H; (2015). Increased risk of chronic fatigue syndrome in patients with migraine: A retrospective cohort study. J Psychosom Res. 79(514-8).	Other
Le Bon ; O ; Fischler B ; Hoffmann G ; Murphy J R; De Meirleir ; K ; Cluydts R ; Pelc I ; (2000). How significant are primary sleep disorders and sleepiness in the chronic fatigue syndrome?. Sleep Res Online. 3(43-8).	Other
Le Bon ; O ; Neu D ; Berquin Y ; Lanquart J P; Hoffmann R ; Mairesse O ; Armitage R ; (2012). Ultra-slow delta power in chronic fatigue syndrome. Psychiatry Res. 200(742-7).	Other
Le Bon ; O ; Neu D ; Valente F ; Linkowski P ; (2008). Paradoxical NREMS distribution in "pure" chronic fatigue patients a comparison with sleep apnea-hypopnea patients and healthy control subjects. Journal of Chronic Fatigue Syndrome. 14(45-59).	Other
Lechner J ; Huesker K ; Von Baehr ; V ; (2017). Impact of Rantes from jawbone on Chronic Fatigue Syndrome. J Biol Regul Homeost Agents. 31(321-327).	Other
Liu Z ; Wang D ; Xue Q ; Chen J ; Li Y ; Bai X ; Chang L ; (2003). Determination of fatty acid levels in erythrocyte membranes of patients with chronic fatigue syndrome. Nutr Neurosci. 6(389-92).	Other
Maloney E M; Gurbaxani B M; Jones J F; de Souza Coelho ; L ; Pennachin C ; Goertzel B N; (2006). Chronic fatigue syndrome and high allostatic load. Pharmacogenomics. 7(467-73).	Other
McCully K K; Malucelli E ; Iotti S ; (2006). Increase of free Mg2+ in the skeletal muscle of chronic fatigue syndrome patients. Dyn Med. 5(1).	Other
McGregor N R; Armstrong C W; Lewis D P; Butt H L; Gooley P R; (2016). Widespread pain and altered renal function in ME/CFS patients. Fatigue: Biomedicine Health and Behavior. 4(132-145).	Other
Meeus M ; Nijs J ; Huybrechts S ; Truijen S ; (2010). Evidence for generalized hyperalgesia in chronic fatigue syndrome: a case control study. Clin Rheumatol. 29(393-8).	Other
Miwa K ; Fujita M ; (2009). Increased oxidative stress suggested by low serum vitamin E concentrations in patients with chronic fatigue syndrome. Int J Cardiol. 136(238-9).	Other
Miwa K ; Fujita M ; (2010). Fluctuation of serum vitamin E (alpha-tocopherol) concentrations during exacerbation and remission phases in patients with chronic fatigue syndrome. Heart Vessels. 25(319-23).	Other
Morriss Rk ; Wearden Aj ; Battersby L ; (1997). The relation of sleep difficulties to fatigue mood and disability in chronic fatigue syndrome. . 42(597-605).	Other
Neu D ; Hoffmann G ; Moutrier R ; Verbanck P ; Linkowski P ; Le Bon ; O ; (2008). Are patients with chronic fatigue syndrome just 'tired' or also 'sleepy'?. J Sleep Res. 17(427-31).	Other
Neu D ; Mairesse O ; Verbanck P ; Linkowski P ; Le Bon ; O ; (2014). Non-REM sleep EEG power distribution in fatigue and sleepiness. J Psychosom Res. 76(286-91).	Other
Nijs J ; Aerts A ; De Meirleir ; K ; (2006). Generalized joint hypermobility is more common in chronic fatigue syndrome than in healthy control subjects. J Manipulative Physiol Ther. 29(32-9).	Other
Nijs J ; Demanet C ; McGregor N R; De Becker ; P ; Verhas M ; Englebienne P ; De Meirleir ; K ; (2003). Monitoring a hypothetical channelopathy in Chronic Fatigue Syndrome: Preliminary observations. Journal of Chronic Fatigue Syndrome. 11(117-133).	Other
Ohinata J ; Suzuki N ; Araki A ; Takahashi S ; Fujieda K ; Tanaka H ; (2008). Actigraphic assessment of sleep disorders in children with chronic fatigue syndrome. Brain Dev. 30(329-33).	Other
Pall M L; (2002). Levels of nitric oxide synthase product citrulline are elevated in sera of Chronic Fatigue Syndrome patients. Journal of Chronic Fatigue Syndrome. 10(37-41).	Other
Pedersen M ; Ekstedt M ; Smastuen M C; Wyller V B; Sulheim D ; Fagermoen E ; Winger A ; Pedersen E ; Hrubos-Strom H ; (2016). Objective and subjective differences in sleep between adolescents with chronic fatigue syndrome and healthy controls. An observational case-control study. Journal of Sleep Research. 25(221-222).	Other
Pietrangelo T ; Toniolo L ; Paoli A ; Fulle S ; Puglielli C ; Fano G ; Reggiani C ; (2009). Functional characterization of muscle fibres from patients with chronic fatigue syndrome: case-control study. Int. 22(427-36).	Other
Polich, J., Moore, A. P., & Wiederhold, M. D. (1995). P300 assessment of chronic fatigue syndrome. 12(2), 186-191.	Other
Racciatti D ; Vecchiet J ; Ceccomancini A ; Ricci F ; Pizzigallo E ; (2001). Chronic fatigue syndrome following a toxic exposure. Sci Total Environ. 270(27-31).	Other
Rahman K ; Burton A ; Galbraith S ; Lloyd A ; Vollmer-Conna U ; (2011). Sleep-wake behavior in chronic fatigue syndrome. Sleep. 34(671-8).	Other
Ramsay A M; Rundle A ; (1979). Clinical and biochemical findings in ten patients with benign myalgic encephalomyelitis. Postgrad Med J. 55(856-7).	Other
Rasouli, O., Vasseljen, O., Fors, E. A., Loras, H. W., & Stensdotter, A. K. (2018). Lower regulatory frequency for postural control in patients with fibromyalgia and chronic fatigue syndrome. 13(4), e0195111.	Other
Richards R S; Roberts T K; Dunstan R H; McGregor N R; Butt H L; (2000). Free radicals in chronic fatigue syndrome: cause or effect?. Redox Rep. 5(146-7).	Other
Roelens S ; Vincent Herst ; C ; D'Haese A ; De Smet ; K ; Fremont M ; De Meirleir ; K ; Englebienne P ; (2001). G-actin cleavage parallels 2-5A-dependent RNase L cleavage in peripheral blood mononuclear cells - Relevance to a possible serum-based screening test for dysregulations in the 2-5A pathway. Journal of Chronic Fatigue Syndrome. 8(63-82).	Other
Rowe P C; Marden C L; Flaherty M A; Jasion S E; Cranston E M; Johns A S; Fan J ; Fontaine K R; Violand R L; (2014). Impaired range of motion of limbs and spine in chronic fatigue syndrome. J Pediatr. 165(360-6).	Other
Rowe P C; Marden C L; Jasion S E; Cranston E M; Flaherty M A; Kelly K J; (2016). Cow's milk protein intolerance in adolescents and young adults with chronic fatigue syndrome. Acta Paediatr. 105(e412-8).	Other
Ryan Fr ; (1989). Tissue hypoxia and xenobiotic toxicity in chronic fatigue syndrome. Journal of Orthomolecular Medicine. 4(233-4.).	Other
Saha A K; Schmidt B R; Wilhelmy J ; Nguyen V ; Abugherir A ; Do J K; Nemat-Gorgani M ; Davis R W; Ramasubramanian A K; (2019). Gait abnormalities in chronic fatigue syndrome. . 131(156-61).	Other
Saisch S G; Deale A ; Gardner W N; Wessely S ; (1994). Hyperventilation and chronic fatigue syndrome. Q J Med. 87(63-7).	Other
Schaefer K M; (1995). Sleep disturbances and fatigue in women with fibromyalgia and chronic fatigue syndrome. J Obstet Gynecol Neonatal Nurs. 24(229-33).	Other
Serrador, J. M., Quigley, K. S., Zhao, C., Findley, T., & Natelson, B. H. (2018). Balance deficits in Chronic Fatigue Syndrome with and without fibromyalgia. 42(2), 235-246.	Other
Simpson L O; Shand B I; Olds R J; (1986). Blood rheology and myalgic encephalomyelitis: a pilot study. Pathology. 18(190-2).	Other
Smirnova I V; Pall M L; (2003). Elevated levels of protein carbonyls in sera of chronic fatigue syndrome patients. Mol Cell Biochem. 248(93-5).	Other
Smith W R; White P D; Buchwald D ; (2006). A case control study of premorbid and currently reported physical activity levels in chronic fatigue syndrome. BMC Psychiatry. 6(53).	Other
Soetekouw P M; Wevers R A; Vreken P ; Elving L D; Janssen A J; van der Veen ; Y ; Bleijenberg G ; van der Meer ; J W ; (2000). Normal carnitine levels in patients with chronic fatigue syndrome. Neth J Med. 57(43941).	Other
Staud R ; Mokthech M ; Price D D; Robinson M E; (2015). Evidence for sensitized fatigue pathways in patients with chronic fatigue syndrome. Pain. 156(750-9).	Other
Stores G ; Fry A ; Crawford C ; (1998). Sleep abnormalities demonstrated by home polysomnography in teenagers with chronic fatigue syndrome. J Psychosom Res. 45(85-91).	Other
Strahler J ; Fischer S ; Nater U M; Ehlert U ; Gaab J ; (2013). Norepinephrine and epinephrine responses to physiological and pharmacological stimulation in chronic fatigue syndrome. Biol Psychol. 94(160-6).	Other
Tiev Kp ; Demettre E ; Ercolano P ; Bastide L ; Lebleu B ; Cabane J ; (2003). RNase L levels in peripheral blood mononuclear cells: 37-kilodalton/83-kilodalton isoform ratio is a potential test for chronic fatigue syndrome. . 10(315-316).	Other
Tobback E ; Mariman A ; Hanoulle I ; Delesie L ; Vogelaers D ; Pevernagie D ; (2015). Polysomnographic and MSLT data in a large sample of patients with unexplained chronic fatigue and their relation with subjective scores. Sleep Medicine. 16(S44).	Other
Togo F ; Natelson B H; (2011). Fractal heart rate dynamics during sleep in patients with chronic fatigue syndrome. Sleep and Biological Rhythms. 9,(4)(348).	Other
Tsai, S. Y., Chen, H. J., Chen, C., Lio, C. F., Kuo, C. F., Leong, K. H., . . . Wang, W. S. (2019). Increased risk of chronic fatigue syndrome following psoriasis: a nationwide population-based cohort study. 17(1), 154.	Other
Tsai, S. Y., Lin, C. L., Shih, S. C., Hsu, C. W., Leong, K. H., Kuo, C. F., . . . Shi, L. (2018). Increased risk of chronic fatigue syndrome following burn injuries. 16(1), 342.	Other
van de Putte ; E M ; Uiterwaal C S; Bots M L; Kuis W ; Kimpen J L; Engelbert R H; (2005). Is chronic fatigue syndrome a connective tissue disorder? A cross-sectional study in adolescents. Pediatrics. 115(e415-22).	Other
Vanderschueren S ; Van De Velde ; D ; Henckaerts L ; Blockmans D ; (2017). C-reactive protein levels versus body mass index retrospective cohort study in patients with chronic fatigue syndrome. [Dutch]. Tijdschrift voor Geneeskunde. 73(817-822).	Other
VanNess J M; Stevens S R; Bateman L ; Stiles T L; Snell C R; (2010). Postexertional malaise in women with chronic fatigue syndrome. J Womens Health (Larchmt). 19(239-44).	Other
Vojdani A ; Lapp C W; (1999). The relationship between chronic fatigue syndrome and chemical exposure. Journal of Chronic Fatigue Syndrome. 5(207-221).	Other
Watson N F; Jacobsen C ; Goldberg J ; Kapur V ; Buchwald D ; (2004). Subjective and objective sleepiness in monozygotic twins discordant for chronic fatigue syndrome. Sleep. 27(973-7).	Other
Watson N F; Kapur V ; Arguelles L M; Goldberg J ; Schmidt D F; Armitage R ; Buchwald D ; (2003). Comparison of subjective and objective measures of insomnia in monozygotic twins discordant for chronic fatigue syndrome. Sleep. 26(324-8).	Other
Weinstein A A; Drinkard B M; Diao G ; Furst G ; Dale J K; Straus S E; Gerber L H; (2009). Exploratory analysis of the relationships between aerobic capacity and self-reported fatigue in patients with rheumatoid arthritis polymyositis and chronic fatigue syndrome. Pm R. 1(620-8).	Other
Wernham W ; Pheby D ; Saffron L ; (2004). Risk factors for the development of severe ME/CFS - A pilot study. Journal of Chronic Fatigue Syndrome. 12(47-50).	Other
Wilson R L; Paterson K B; Hutchinson C V; (2015). Increased Vulnerability to Pattern-Related Visual Stress in Myalgic Encephalomyelitis. Perception. 44(1422-6).	Other
Wilson, R. L., Paterson, K. B., McGowan, V., & Hutchinson, C. V. (2018). Visual Aspects of Reading Performance in Myalgic Encephalomyelitis (ME). 9, 1468.	Other
Yang T Y; Kuo H T; Chen H J; Chen C S; Lin W M; Tsai S Y; Kuo C N; Kao C H; (2015). Increased Risk of Chronic Fatigue Syndrome Following Atopy: A Population-Based Study. Medicine (Baltimore). 94(e1211).	Other
Zhang Q W; Natelson B H; Ottenweller J E; Servatius R J; Nelson J J; De Luca ; J ; Tiersky L ; Lange G ; (2000). Chronic fatigue syndrome beginning suddenly occurs seasonally over the year. Chronobiol Int. 17(95-9).	Other
Togo F ; Natelson B H; (2013). Heart rate variability during sleep and subsequent sleepiness in patients with chronic fatigue syndrome. Auton Neurosci. 176(85-90).	Other Circulatory
van Campen ; Clmc ; Rowe P C; Visser F C; (2018). Whole blood human transcriptome and virome analysis of ME/CFS patients experiencing post-exertional malaise following cardiopulmonary exercise testing. . 14(e0212193).	Other Circulatory
Rimes K A; Lievesley K ; Chalder T ; (2017). Stress vulnerability in adolescents with chronic fatigue syndrome: experimental study investigating heart rate variability and skin conductance responses. J Child Psychol Psychiatry. 58(851-858).	Other Circulatory Neurobiological
Bouquet, J., Li, T., Gardy, J. L., Kang, X., Stevens, S., Stevens, J., . . . Chiu, C. Y. (2019). Whole blood human transcriptome and virome analysis of ME/CFS patients experiencing post-exertional malaise following cardiopulmonary exercise testing. 14(3), e0212193.	Other Genetic/epigenetic
Lloyd A ; Hickie I ; Hickie C ; Dwyer J ; Wakefield D ; (1992). Cell-mediated immunity in patients with chronic fatigue syndrome healthy control subjects and patients with major depression. Clin Exp Immunol. 87(76-9).	Other Immunological
Maes M ; Mihaylova I ; De Ruyter ; M ; (2006). Lower serum zinc in Chronic Fatigue Syndrome (CFS): relationships to immune dysfunctions and relevance for the oxidative stress status in CFS. J Affect Disord. 90(141-7).	Other Immunological
Nijs J ; De Becker ; P ; De Meirleir ; K ; Demanet C ; Vincken W ; Schuermans D ; McGregor N ; (2003). Associations between bronchial hyperresponsiveness and immune cell parameters in patients with chronic fatigue syndrome. Chest. 123(998-1007).	Other Immunological
Winkler, A. S., Blair, D., Marsden, J. T., Peters, T. J., Wessely, S., & Cleare, A. J. (2004). Autonomic function and serum erythropoietin levels in chronic fatigue syndrome. 56(2), 179-183.	Other Immunological Neurobiological
Shan Z Y; Kwiatek R ; Burnet R ; Del Fante ; P ; Staines D R; Marshall-Gradisnik S M; Barnden L R; (2017). Medial prefrontal cortex deficits correlate with unrefreshing sleep in patients with chronic fatigue syndrome. NMR Biomed. 29(29).	Other Neurobiological
Theorell T ; Blomkvist V ; Lindh G ; Evengard B ; (1999). Critical life events infections and symptoms during the year preceding chronic fatigue syndrome (CFS): an examination of CFS patients and subjects with a nonspecific life crisis. Psychosom Med. 61(304-10).	Other Neurobiological Psychological/psychosocial/socioeconomic Infections
Brkic S ; Tomic S ; Maric D ; Novakov Mikic ; A ; Turkulov V ; (2010). Lipid peroxidation is elevated in female patients with chronic fatigue syndrome. Med Sci Monit. 16(CR628-32).	Other Neuroendocrinal/hormonal/metabolic
Vermeulen R C; Vermeulen van Eck; I W ; (2014). Decreased oxygen extraction during cardiopulmonary exercise test in patients with chronic fatigue syndrome. J. 12(20).	Other Neuroendocrinal/hormonal/metabolic
Gaab J ; Rohleder N ; Heitz V ; Engert V ; Schad T ; Schurmeyer T H; Ehlert U ; (2005). Stress-induced changes in LPS-induced pro-inflammatory cytokine production in chronic fatigue syndrome. Psychoneuroendocrinology. 30(188-98).	Other Neuroendocrinal/hormonal/metabolic Immunological
Claypoole K H; Noonan C ; Mahurin R K; Goldberg J ; Erickson T ; Buchwald D ; (2007). A twin study of cognitive function in chronic fatigue syndrome: the effects of sudden illness onset. Neuropsychology. 21(507-13).	Other Psychological/psychosocial/socioeconomic
Pheley A M; Melby D ; Schenck C ; Mandel J ; Peterson P K; (1999). Can we predict recovery in chronic fatigue syndrome?. Minn Med. 82(52-6).	Other Psychological/psychosocial/socioeconomic
Rowe, P. C., Marden, C. L., Flaherty, M. A. K., Jasion, S. E., Cranston, E. M., Fontaine, K. R., & Violand, R. L. (2018). Two-Year Follow-Up of Impaired Range of Motion in Chronic Fatigue Syndrome. 200, 249-253.e241.	Other Psychological/psychosocial/socioeconomic
Schrijvers D ; Van Den Eede ; F ; Maas Y ; Cosyns P ; Hulstijn W ; Sabbe B G; (2009). Psychomotor functioning in chronic fatigue syndrome and major depressive disorder: a comparative study. J Affect Disord. 115(46-53).	Other Psychological/psychosocial/socioeconomic
Borish L ; Schmaling K ; DiClementi J D; Streib J ; Negri J ; Jones J F; (1998). Chronic fatigue syndrome: identification of distinct subgroups on the basis of allergy and psychologic variables. J Allergy Clin Immunol. 102(222-30).	Other Psychological/psychosocial/socioeconomic Immunological
Decker M J; Sattar A ; Damato E G; Strohl K P; (2014). Sleep disorders mask peripheral markers of inflammation and immune system activity in chronic fatigue syndrome. Sleep. 37(A258).	Other, Neuroendocrinal/hormonal/metabolic, Immunological
Abbey S E; (1995). Psychosocial dysfunction and chronic fatigue syndrome. Journal of Musculoskeletal Pain. 3(105-110).	Psychological/psychosocial/socioeconomic
Abdel-Khalek A ; (2007). Chronic fatigue syndrome and its association with obsession compulsion among a non-clinical sample using questionnaires. Journal of Chronic Fatigue Syndrome. 14(89-100).	Psychological/psychosocial/socioeconomic
Abdel-Khalek Ahmed M; (2009). The relationship between fatigue and personality in a student population. Social Behavior and Personality. 37(1357-1368).	Psychological/psychosocial/socioeconomic
Ablin J N; Zohar A H; Zaraya-Blum R ; Buskila D ; (2016). Distinctive personality profiles of fibromyalgia and chronic fatigue syndrome patients. Peerj. 4(e2421).	Psychological/psychosocial/socioeconomic
Afifi T O; MacMillan H L; Boyle M ; Cheung K ; Taillieu T ; Turner S ; Sareen J ; (2016). Child abuse and physical health in adulthood. Health Rep. 27(44053).	Psychological/psychosocial/socioeconomic
Ali S ; Adamczyk L ; Burgess M ; Chalder T ; (2019). Psychological and demographic factors associated with fatigue and social adjustment in young people with severe chronic fatigue syndrome/myalgic encephalomyelitis: a preliminary mixed-methods study. . 25(25).	Psychological/psychosocial/socioeconomic
Axe E ; Satz P ; (2000). Psychiatric correlates in chronic fatigue syndrome. Ann Epidemiol. 10(458).	Psychological/psychosocial/socioeconomic
Baken D M; Harvey S T; Bimler D L; Ross K J; (2018). Fatigue and psychosocial variables in autoimmune rheumatic disease and chronic fatigue syndrome: A cross-sectional comparison. . 92(44044).	Psychological/psychosocial/socioeconomic
Besharat M A; Behpajooh A ; Poursharifi H ; Zarani F ; (2011). Personality and chronic fatigue syndrome: The role of the five-factor model. Asian J Psychiatr. 4(55-9).	Psychological/psychosocial/socioeconomic
Bileviciute-Ljungar, I., Maroti, D., & Bejerot, S. (2018). Patients with chronic fatigue syndrome do not score higher on the autism-spectrum quotient than healthy controls: Comparison with autism spectrum disorder. 59(4), 428-432.	Psychological/psychosocial/socioeconomic
Blakely A A; Howard R C; Sosich R M; Murdoch J C; Menkes D B; Spears G F. S; (1991). PSYCHIATRIC-SYMPTOMS PERSONALITY AND WAYS OF COPING IN CHRONIC FATIGUE SYNDROME. Psychological Medicine. 21(347-362).	Psychological/psychosocial/socioeconomic
Blazquez A ; Guillamo E ; Alegre J ; Javierre C ; (2011). Of psychological aspects on physiological response to stress in patients diagnosed with chronic fatigue syndrome. Minerva Psichiatrica. 52(43770).	Psychological/psychosocial/socioeconomic
Blenkiron P ; Edwards R ; Lynch S ; (1999). Associations between perfectionism mood and fatigue in chronic fatigue syndrome: a pilot study. J Nerv Ment Dis. 187(566-70).	Psychological/psychosocial/socioeconomic
Brace M J; Scott Smith ; M ; McCauley E ; Sherry D D; (2000). Family reinforcement of illness behavior: a comparison of adolescents with chronic fatigue syndrome juvenile arthritis and healthy controls. J Dev Behav Pediatr. 21(332-9).	Psychological/psychosocial/socioeconomic
Bram, A. D., Gottschalk, K. A., & Leeds, W. M. (2018). Emotional Regulation in Women with Chronic Fatigue Syndrome and Depression: Internal Representations and Adaptive Defenses. 66(4), 701-741.	Psychological/psychosocial/socioeconomic
Bram, A. D., Gottschalk, K. A., & Leeds, W. M. (2019). Chronic fatigue syndrome and the somatic expression of emotional distress: Applying the concept of illusory mental health to address the controversy. 75(1), 116-131.	Psychological/psychosocial/socioeconomic
Brooks S K; Chalder T ; Rimes K A; (2017). Chronic Fatigue Syndrome: Cognitive Behavioural and Emotional Processing Vulnerability Factors. Behav. 45(156-169).	Psychological/psychosocial/socioeconomic
Buckley L ; MacHale Sm ; Cavanagh Jt ; Sharpe M ; Deary Ij ; Lawrie Sm ; (1999). Personality dimensions in chronic fatigue syndrome and depression. . 46(395-400).	Psychological/psychosocial/socioeconomic
Busichio K ; Tiersky L A; Deluca J ; Natelson B H; (2004). Neuropsychological deficits in patients with chronic fatigue syndrome. J Int Neuropsychol Soc. 10(278-85).	Psychological/psychosocial/socioeconomic
Calvo, N., Pueyo, N., Gutierrez, F., Ferrer, M., Castro-Marrero, J., Alegre, J., . . . Saez-Francas, N. (2018). Dimensional Personality Assessment among a Chronic Fatigue Syndrome (CFS) sample with Personality Inventory for DSM-5 (PID-5). 46(4), 125-132.	Psychological/psychosocial/socioeconomic
Carroll, S., Chalder, T., Hemingway, C., Heyman, I., Bear, H., Sweeney, L., & Moss-Morris, R. (2019). Adolescent and parent factors related to fatigue in paediatric multiple sclerosis and chronic fatigue syndrome: A comparative study. 23(1), 70-80.	Psychological/psychosocial/socioeconomic
Chubb H L; Jones I ; Hillier J ; Moyle C ; Sadler S ; Cole T ; Redman K ; Farmer A ; (1999). Chronic Fatigue Syndrome - Personality and attributional style of patients in comparison to healthy controls and depressed individuals. Journal of Mental Health. 8(351-359).	Psychological/psychosocial/socioeconomic
Clark, J. E., Davidson, S. L., Maclachlan, L., Newton, J. L., & Watson, S. (2018). Rethinking childhood adversity in chronic fatigue syndrome. 6(1), 20-29.	Psychological/psychosocial/socioeconomic
Collin S M; Tilling K ; Joinson C ; Rimes K A; Pearson R M; Hughes R A; Sterne J A; Crawley E ; (2015). Maternal and childhood psychological factors predict chronic disabling fatigue at age 13 years. J Adolesc Health. 56(181-7).	Psychological/psychosocial/socioeconomic
Collin Simon M; Norris Tom ; Nuevo Roberto ; Tilling Kate ; Joinson Carol ; Sterne Jonathan A. C; Crawley Esther ; (2016). Chronic Fatigue Syndrome at Age 16 Years. Pediatrics. 137(26-26).	Psychological/psychosocial/socioeconomic
Constant E L; Adam S ; Gillain B ; Lambert M ; Masquelier E ; Seron X ; (2011). Cognitive deficits in patients with chronic fatigue syndrome compared to those with major depressive disorder and healthy controls. Clin Neurol Neurosurg. 113(295-302).	Psychological/psychosocial/socioeconomic
Cope H ; Mann A ; Pelosi A ; David A ; (1996). Psychosocial risk factors for chronic fatigue and chronic fatigue syndrome following presumed viral illness: a case-control study. Psychol Med. 26(1197-209).	Psychological/psychosocial/socioeconomic
Courjaret J ; Schotte C K; Wijnants H ; Moorkens G ; Cosyns P ; (2009). Chronic fatigue syndrome and DSM-IV personality disorders. J Psychosom Res. 66(13-20).	Psychological/psychosocial/socioeconomic
Crawley E ; Hughes R ; Northstone K ; Tilling K ; Emond A ; Sterne J A. C; (2012). Chronic disabling fatigue at age 13 and association with family adversity. Pediatrics. 130(e71-e79).	Psychological/psychosocial/socioeconomic
Crawley E ; Hunt L ; Stallard P ; (2009). Anxiety in children with CFS/ME. Eur Child Adolesc Psychiatry. 18(683-9).	Psychological/psychosocial/socioeconomic
Cresswell, C. (2018). Self-esteem, coping and attribution in chronic fatigue syndrome. 75(3), No Pagination Specified.	Psychological/psychosocial/socioeconomic
Creswell C ; Chalder T ; (2001). Defensive coping styles in chronic fatigue syndrome. J Psychosom Res. 51(607-10).	Psychological/psychosocial/socioeconomic
Creswell C ; Chalder T ; (2002). Underlying self-esteem in chronic fatigue syndrome. J Psychosom Res. 53(755-61).	Psychological/psychosocial/socioeconomic
Crowe Simon F; Casey Anna ; (1999). A neuropsychological study of the chronic fatigue syndrome: Support for a deficit in memory function independent of depression. Australian Psychologist. 34(70-75).	Psychological/psychosocial/socioeconomic
Daly E ; Komaroff A L; Bloomingdale K ; Wilson S ; Albert M S; (2001). Neuropsychological function in patients with chronic fatigue syndrome multiple sclerosis and depression. Appl Neuropsychol. 8(44896).	Psychological/psychosocial/socioeconomic
Daniels, J., Brigden, A., & Kacorova, A. (2017). Anxiety and depression in chronic fatigue syndrome/myalgic encephalomyelitis (CFS/ME): Examining the incidence of health anxiety in CFS/ME. 90(3), 502-509.	Psychological/psychosocial/socioeconomic
De Gucht ; V ; Garcia F K; den Engelsman ; M ; Maes S ; (2017). Do changes in illness perceptions physical activity and behavioural regulation influence fatigue severity and health-related outcomes in CFS patients?. J Psychosom Res. 95(55-61).	Psychological/psychosocial/socioeconomic
De Gucht ; V ; Maes S ; (2012). Illness perceptions and behaviour at baseline predict fatigue physical symptoms and depression in Chronic Fatigue Syndrome at one-year follow-up. Journal of Psychosomatic Research. 72,(6)(476).	Psychological/psychosocial/socioeconomic
De Venter ; M ; Illegems J ; Van Royen ; R ; Moorkens G ; Sabbe B G. C; Van Den Eede ; F ; (2017). Differential effects of childhood trauma subtypes on fatigue and physical functioning in chronic fatigue syndrome. Compr Psychiatry. 78(76-82).	Psychological/psychosocial/socioeconomic
Deary V ; Chalder T ; (2010). Personality and perfectionism in chronic fatigue syndrome: a closer look. Psychol Health. 25(465-75).	Psychological/psychosocial/socioeconomic
Doerr J M; Jopp D S; Chajewski M ; Nater U M; (2017). Patterns of control beliefs in chronic fatigue syndrome: results of a population-based survey. BMC Psychol. 5(6).	Psychological/psychosocial/socioeconomic
Eglinton R ; Chung M C; (2011). The relationship between posttraumatic stress disorder illness cognitions defence styles fatigue severity and psychological well-being in chronic fatigue syndrome. Psychiatry Res. 188(245-52).	Psychological/psychosocial/socioeconomic
Findley J C; Kerns R ; Weinberg L D; Rosenberg R ; (1998). Self-efficacy as a psychological moderator of chronic fatigue syndrome. J Behav Med. 21(351-62).	Psychological/psychosocial/socioeconomic
Fischler B ; Cluydts R ; De Gucht ; Y ; Kaufman L ; De Meirleir ; K ; (1997). Generalized anxiety disorder in chronic fatigue syndrome. Acta Psychiatr Scand. 95(405-13).	Psychological/psychosocial/socioeconomic
Fisher L ; Chalder T ; (2003). Childhood experiences of illness and parenting in adults with chronic fatigue syndrome. J Psychosom Res. 54(439-43).	Psychological/psychosocial/socioeconomic
Flo E ; Chalder T ; (2014). Prevalence and predictors of recovery from chronic fatigue syndrome in a routine clinical practice. Behav Res Ther. 63(44044).	Psychological/psychosocial/socioeconomic
Fukuda S ; Kuratsune H ; Tajima S ; Takashima S ; Yamagutchi K ; Nishizawa Y ; Watanabe Y ; (2010). Premorbid personality in chronic fatigue syndrome as determined by the Temperament and Character Inventory. Compr Psychiatry. 51(78-85).	Psychological/psychosocial/socioeconomic
Fuller-Thomson E ; Mehta R ; Sulman J ; (2013). Long-term parental unemployment in childhood and subsequent chronic fatigue syndrome. ISRN Family Med. 2013(978250).	Psychological/psychosocial/socioeconomic
Gallagher A M; Coldrick A R; Hedge B ; Weir W R; White P D; (2005). Is the chronic fatigue syndrome an exercise phobia? A case control study. J Psychosom Res. 58(367-73).	Psychological/psychosocial/socioeconomic
Garralda E ; Rangel L ; Levin M ; Roberts H ; Ukoumunne O ; (1999). Psychiatric adjustment in adolescents with a history of chronic fatigue syndrome. J Am Acad Child Adolesc Psychiatry. 38(1515-21).	Psychological/psychosocial/socioeconomic
Garralda M E; Rangel L ; (2005). Chronic fatigue syndrome of childhood. Comparative study with emotional disorders. Eur Child Adolesc Psychiatry. 14(424-30).	Psychological/psychosocial/socioeconomic
Gaudino E A; Coyle P K; Krupp L B; (1997). Post-Lyme syndrome and chronic fatigue syndrome. Neuropsychiatric similarities and differences. Arch Neurol. 54(1372-6).	Psychological/psychosocial/socioeconomic
Gordon R ; Michalewski H J; Nguyen T ; Starr A ; (1999). Premovement and cognitive brain potentials in chronic fatigue syndrome. Journal of Chronic Fatigue Syndrome. 5(137-148).	Psychological/psychosocial/socioeconomic
Gray D ; Parker-Cohen N Y; White T ; Clark S T; Seiner S H; Achilles J ; McMahon W M; (2001). A comparison of individual and family psychology of adolescents with chronic fatigue syndrome rheumatoid arthritis and mood disorders. J Dev Behav Pediatr. 22(234-42).	Psychological/psychosocial/socioeconomic
Hall G H; Hamilton W T; Round A P; (1998). Increased illness experience preceding chronic fatigue syndrome: a case control study. J R Coll Physicians Lond. 32(44-8).	Psychological/psychosocial/socioeconomic
Hambrook D ; Oldershaw A ; Rimes K ; Schmidt U ; Tchanturia K ; Treasure J ; Richards S ; Chalder T ; (2011). Emotional expression self-silencing and distress tolerance in anorexia nervosa and chronic fatigue syndrome. Br J Clin Psychol. 50(310-25).	Psychological/psychosocial/socioeconomic
Hamilton W T; Hall G H; Round A P; (2001). Frequency of attendance in general practice and symptoms before development of chronic fatigue syndrome: a case-control study. Br J Gen Pract. 51(553-8).	Psychological/psychosocial/socioeconomic
Harvey S B; Wadsworth M ; Wessely S ; Hotopf M ; (2008). Etiology of chronic fatigue syndrome: testing popular hypotheses using a national birth cohort study. Psychosom Med. 70(488-95).	Psychological/psychosocial/socioeconomic
Harvey S B; Wadsworth M ; Wessely S ; Hotopf M ; (2008). The relationship between prior psychiatric disorder and chronic fatigue: evidence from a national birth cohort study. Psychol Med. 38(933-40).	Psychological/psychosocial/socioeconomic
Hatcher S ; House A ; (2003). Life events difficulties and dilemmas in the onset of chronic fatigue syndrome: a case-control study. Psychol Med. 33(1185-92).	Psychological/psychosocial/socioeconomic
Heim C ; Wagner D ; Maloney E ; Papanicolaou D A; Solomon L ; Jones J F; Unger E R; Reeves W C; (2006). Early adverse experience and risk for chronic fatigue syndrome - Results from a population-based study. Archives of General Psychiatry. 63(1258-1266).	Psychological/psychosocial/socioeconomic
Henderson M ; Tannock C ; (2004). Objective assessment of personality disorder in chronic fatigue syndrome. J Psychosom Res. 56(251-4).	Psychological/psychosocial/socioeconomic
Herrell R ; Afari N ; Hartman S ; Belcourt M ; Buchwald D ; Goldberg J ; (2000). Psychiatric comorbidity in chronic fatigue syndrome: a co-twin control study. American Journal of Epidemiology. 151(S55-S55).	Psychological/psychosocial/socioeconomic
Hughes A M; Chalder T ; Hirsch C R; Moss-Morris R ; (2017). An attention and interpretation bias for illness-specific information in chronic fatigue syndrome. Psychol Med. 47(853-865).	Psychological/psychosocial/socioeconomic
Hughes, A. M., Hirsch, C. R., Nikolaus, S., Chalder, T., Knoop, H., & Moss-Morris, R. (2018). Cross-Cultural Study of Information Processing Biases in Chronic Fatigue Syndrome: Comparison of Dutch and UK Chronic Fatigue Patients. 25(1), 49-54.	Psychological/psychosocial/socioeconomic
Janssens K A; Zijlema W L; Joustra M L; Rosmalen J G; (2015). Mood and Anxiety Disorders in Chronic Fatigue Syndrome Fibromyalgia and Irritable Bowel Syndrome: Results From the LifeLines Cohort Study. Psychosom Med. 77(449-57).	Psychological/psychosocial/socioeconomic
Johnson S K; DeLuca J ; Natelson B H; (1996). Personality dimensions in the chronic fatigue syndrome: a comparison with multiple sclerosis and depression. J Psychiatr Res. 30(44075).	Psychological/psychosocial/socioeconomic
Johnson S K; Lange G ; Deluca J W; Natelson B ; Tiersky L A; (2001). Health-related personality variables in Chronic Fatigue Syndrome and multiple sclerosis. Journal of Chronic Fatigue Syndrome. 8(41-52).	Psychological/psychosocial/socioeconomic
Johnson S K; Schmaling K B; Dmochowski J ; Bernstein D ; (2010). An investigation of victimization and the clinical course of chronic fatigue syndrome. J Health Psychol. 15(351-61).	Psychological/psychosocial/socioeconomic
Joyce E ; Blumenthal S ; Wessely S ; (1996). Memory attention and executive function in chronic fatigue syndrome. J Neurol Neurosurg Psychiatry. 60(495-503).	Psychological/psychosocial/socioeconomic
Kane R L; Gantz N M; DiPino R K; (1997). Neuropsychological and psychological functioning in chronic fatigue syndrome. Neuropsychiatry Neuropsychol Behav Neurol. 10(25-31).	Psychological/psychosocial/socioeconomic
Katon W J; Buchwald D S; Simon G E; Russo J E; Mease P J; (1991). Psychiatric illness in patients with chronic fatigue and those with rheumatoid arthritis. J Gen Intern Med. 6(277-85).	Psychological/psychosocial/socioeconomic
Kempke S ; Luyten P ; Claes S ; Goossens L ; Bekaert P ; Van Wambeke ; P ; Van Houdenhove ; B ; (2013). Self-critical perfectionism and its relationship to fatigue and pain in the daily flow of life in patients with chronic fatigue syndrome. Psychol Med. 43(995-1002).	Psychological/psychosocial/socioeconomic
Kempke S ; Luyten P ; Claes S ; Van Wambeke ; P ; Bekaert P ; Goossens L ; Van Houdenhove ; B ; (2013). The prevalence and impact of early childhood trauma in Chronic Fatigue Syndrome. J Psychiatr Res. 47(664-9).	Psychological/psychosocial/socioeconomic
Kempke S ; Luyten P ; Van Houdenhove ; B ; Goossens L ; Bekaert P ; Van Wambeke ; P ; (2011). Self-esteem mediates the relationship between maladaptive perfectionism and depression in chronic fatigue syndrome. Clin Rheumatol. 30(1543-8).	Psychological/psychosocial/socioeconomic
Kempke S ; Van Den Eede ; F ; Schotte C ; Claes S ; Van Wambeke ; P ; Van Houdenhove ; B ; Luyten P ; (2013). Prevalence of DSM-IV personality disorders in patients with chronic fatigue syndrome: a controlled study. Int J Behav Med. 20(219-28).	Psychological/psychosocial/socioeconomic
Kennedy G ; Underwood C ; Belch J J; (2010). Physical and functional impact of chronic fatigue syndrome/myalgic encephalomyelitis in childhood. Pediatrics. 125(e1324-30).	Psychological/psychosocial/socioeconomic
Kingma E M; Rosmalen J G; White P D; Stansfeld S A; Clark C ; (2013). The prospective association between childhood cognitive ability and somatic symptoms and syndromes in adulthood: the 1958 British birth cohort. J Epidemiol Community Health. 67(1047-53).	Psychological/psychosocial/socioeconomic
Knight, S. J., Politis, J., Garnham, C., Scheinberg, A., & Tollit, M. A. (2018). School Functioning in Adolescents With Chronic Fatigue Syndrome. 6, 302.	Psychological/psychosocial/socioeconomic
Kruesi M J. P; Dale J ; Straus S E; (1989). Psychiatric diagnoses in patients who have chronic fatigue syndrome. Journal of Clinical Psychiatry. 50(53-56).	Psychological/psychosocial/socioeconomic
Krupp L B; Sliwinski M ; Masur D M; Friedberg F ; Coyle P K; (1994). COGNITIVE-FUNCTIONING AND DEPRESSION IN PATIENTS WITH CHRONIC FATIGUE SYNDROME AND MULTIPLE-SCLEROSIS. Archives of Neurology. 51(705-710).	Psychological/psychosocial/socioeconomic
Krzeczkowska A ; Karatzias T ; Dickson A ; (2015). Pain in people with chronic fatigue syndrome/myalgic encephalomyelitis: the role of traumatic stress and coping strategies. Psychol Health Med. 20(210-6).	Psychological/psychosocial/socioeconomic
Lakein D A; Fantie B D; Grafman J ; Ross S ; O'Fallon A ; Dale J ; Straus S E; (1997). Patients with chronic fatigue syndrome and accurate feeling-of-knowing judgments. J Clin Psychol. 53(635-45).	Psychological/psychosocial/socioeconomic
Lane T J; Manu P ; Matthews D A; (1991). Depression and somatization in the chronic fatigue syndrome. Am J Med. 91(335-44).	Psychological/psychosocial/socioeconomic
Le Bon ; O ; Cappeliez B ; Neu D ; Stulens L ; Hoffmann G ; Hansenne M ; Lambrecht L ; Ansseau M ; Linkowski P ; (2007). Personality profile of patients with chronic fatigue syndrome. Journal of Chronic Fatigue Syndrome. 14(55-68).	Psychological/psychosocial/socioeconomic
Lewis S ; Cooper C L; Bennett D ; (1994). Psychosocial factors and chronic fatigue syndrome. Psychol Med. 24(661-71).	Psychological/psychosocial/socioeconomic
Li Y J; Gao X G; Wang D X; Lin T ; Bai X L; Yang F Z; (2005). Cognitive function and psychological characteristics of patients with chronic fatigue syndrome. [Chinese]. National Medical Journal of China. 85(2926-2929).	Psychological/psychosocial/socioeconomic
Lim B R; Tan S Y; Zheng Y P; Lin K M; Park B C; Turk A A; (2003). Psychosocial factors in chronic fatigue syndrome among Chinese Americans: a longitudinal community-based study. Transcult Psychiatry. 40(429-41).	Psychological/psychosocial/socioeconomic
Loades, M. E., Rimes, K., Lievesley, K., Ali, S., & Chalder, T. (2019). Cognitive and behavioural responses to symptoms in adolescents with chronic fatigue syndrome: A case-control study nested within a cohort. 1359104519835583.	Psychological/psychosocial/socioeconomic
Loades, M. E., Rimes, K. A., Ali, S., & Chalder, T. (2019). Depressive symptoms in adolescents with chronic fatigue syndrome (CFS): Are rates higher than in controls and do depressive symptoms affect outcome? , 1359104519838584.	Psychological/psychosocial/socioeconomic
Loades, M. E., Rimes, K. A., Ali, S., Lievesley, K., & Chalder, T. (2018). The presence of co-morbid mental health problems in a cohort of adolescents with chronic fatigue syndrome. 23(3), 398-408.	Psychological/psychosocial/socioeconomic
Loades, M. E., Rimes, K. A., Ali, S., Lievesley, K., & Chalder, T. (2019). Does fatigue and distress in a clinical cohort of adolescents with chronic fatigue syndrome correlate with fatigue and distress in their parents? , 45(1), 129-137.	Psychological/psychosocial/socioeconomic
Loades, M. E., Rimes, K. A., Lievesley, K., Ali, S., & Chalder, T. (2019). Perfectionism and beliefs about emotions in adolescents with chronic fatigue syndrome and their parents: a preliminary investigation in a case control study nested within a cohort. 34(7), 850-866.	Psychological/psychosocial/socioeconomic
Luyten P ; Houdenhove B ; Cosyns N ; Van den Broeck ; A L ; (2006). Are patients with chronic fatigue syndrome perfectionistic - or were they? A case-control study. Personality and Individual Differences. 40(1473-1483).	Psychological/psychosocial/socioeconomic
Luyten P ; Kempke S ; Van Wambeke ; P ; Claes S ; Blatt S J; Van Houdenhove ; B ; (2011). Self-critical perfectionism stress generation and stress sensitivity in patients with chronic fatigue syndrome: relationship with severity of depression. Psychiatry. 74(21-30).	Psychological/psychosocial/socioeconomic
Mahurin R K; Claypoole K H; Goldberg J H; Arguelles L ; Ashton S ; Buchwald D ; (2004). Cognitive processing in monozygotic twins discordant for chronic fatigue syndrome. Neuropsychology. 18(232-9).	Psychological/psychosocial/socioeconomic
Majer M ; Welberg L A; Capuron L ; Miller A H; Pagnoni G ; Reeves W C; (2008). Neuropsychological performance in persons with chronic fatigue syndrome: results from a population-based study. Psychosom Med. 70(829-36).	Psychological/psychosocial/socioeconomic
Maroti D ; Molander P ; Bileviciute-Ljungar I ; (2017). Differences in alexithymia and emotional awareness in exhaustion syndrome and chronic fatigue syndrome. Scand J Psychol. 58(52-61).	Psychological/psychosocial/socioeconomic
Marshall P S; Forstot M ; Callies A ; Peterson P K; Schenck C H; (1997). Cognitive slowing and working memory difficulties in chronic fatigue syndrome. Psychosom Med. 59(58-66).	Psychological/psychosocial/socioeconomic
Mayer Melissa Isabella; (2000). The role of severe life stress social support and attachment in the onset of chronic fatigue syndrome. Dissertation Abstracts International Section A: Humanities and Social Sciences. 60(3605).	Psychological/psychosocial/socioeconomic
Meeus M ; Nijs J ; Van Mol ; E ; Truijen S ; De Meirleir ; K ; (2012). Role of psychological aspects in both chronic pain and in daily functioning in chronic fatigue syndrome: a prospective longitudinal study. Clin Rheumatol. 31(921-9).	Psychological/psychosocial/socioeconomic
Metzger F A; Denney D R; (2002). Perception of cognitive performance in patients with chronic fatigue syndrome. Ann Behav Med. 24(106-12).	Psychological/psychosocial/socioeconomic
Michiels, V., Cluydts, R., Fischler, B., Hoffmann, G., Le, B., & De, M. (1996). Cognitive functioning in patients with chronic fatigue syndrome. 18(5), 666-677.	Psychological/psychosocial/socioeconomic
Moss-Morris, R., & Chalder, T. (2003). Illness perceptions and levels of disability in patients with chronic fatigue syndrome and rheumatoid arthritis. 55(4), 305-308.	Psychological/psychosocial/socioeconomic
Moss-Morris R ; Hughes A ; Hirsch C ; Chalder T ; (2016). Individuals with chronic fatigue syndrome (CFS) display an attention and interpretation bias for illness related information independent of comorbid anxiety depression and attentional control deficits. Psychosomatic Medicine. 78,(3)(A120).	Psychological/psychosocial/socioeconomic
Moss-Morris R ; Petrie K J; (2003). Experimental evidence for interpretive but not attention biases towards somatic information in patients with chronic fatigue syndrome. Br J Health Psychol. 8(195-208).	Psychological/psychosocial/socioeconomic
Nater U M; Jones J F; Lin J M; Maloney E ; Reeves W C; Heim C ; (2010). Personality features and personality disorders in chronic fatigue syndrome: a population-based study. Psychother Psychosom. 79(312-8).	Psychological/psychosocial/socioeconomic
Nater U M; Maloney E ; Heim C ; Reeves W C; (2011). Cumulative life stress in chronic fatigue syndrome. Psychiatry Res. 189(318-20).	Psychological/psychosocial/socioeconomic
Nater U M; Wagner D ; Solomon L ; Jones J F; Unger E R; Papanicolaou D A; Reeves W C; Heim C ; (2006). Coping styles in people with chronic fatigue syndrome identified from the general population of Wichita KS. J Psychosom Res. 60(567-73).	Psychological/psychosocial/socioeconomic
Pelcovitz D ; Septimus A ; Friedman S B; Krilov L R; Mandel F ; Kaplan S ; (1995). Psychosocial correlates of chronic fatigue syndrome in adolescent girls. J Dev Behav Pediatr. 16(333-8).	Psychological/psychosocial/socioeconomic
Pepper C M; Krupp L B; Friedberg F ; Doscher C ; Coyle P K; (1993). A comparison of neuropsychiatric characteristics in chronic fatigue syndrome multiple sclerosis and major depression. J Neuropsychiatry Clin Neurosci. 5(200-5).	Psychological/psychosocial/socioeconomic
Quillian Ruth Elizabeth; (1995). Neuropsychological functioning in Chronic Fatigue Syndrome. Dissertation Abstracts International: Section B: The Sciences and Engineering. 56(1144).	Psychological/psychosocial/socioeconomic
Rangel L ; Garralda E ; (2000). Personality in adolescents with chronic fatigue syndrome: A comparative study with juvenile idiopathic arthritis and emotional disorders. Journal of Psychosomatic Research. 48(275-275).	Psychological/psychosocial/socioeconomic
Rangel L ; Garralda E ; Levin M ; Roberts H ; (2000). Personality in adolescents with chronic fatigue syndrome. Eur Child Adolesc Psychiatry. 9(39-45).	Psychological/psychosocial/socioeconomic
Rangel L ; Garralda M E; Jeffs J ; Rose G ; (2005). Family health and characteristics in chronic fatigue syndrome juvenile rheumatoid arthritis and emotional disorders of childhood. J Am Acad Child Adolesc Psychiatry. 44(150-8).	Psychological/psychosocial/socioeconomic
Rasouli, O., Gotaas, M. E., Stensdotter, A. K., Skovlund, E., Landro, N. I., Dastol, P., & Fors, E. A. (2019). Neuropsychological dysfunction in chronic fatigue syndrome and the relation between objective and subjective findings. 6, 06.	Psychological/psychosocial/socioeconomic
Ray C ; Jefferies S ; Weir W R; (1995). Life-events and the course of chronic fatigue syndrome. Br J Med Psychol. 68(323-31).	Psychological/psychosocial/socioeconomic
Ray C ; Phillips L ; Weir W R; (1993). Quality of attention in chronic fatigue syndrome: subjective reports of everyday attention and cognitive difficulty and performance on tasks of focused attention. Br J Clin Psychol. 32(357-64).	Psychological/psychosocial/socioeconomic
Riccio ; Thompson ; Wilson ; Morgan ; D J ; Lant ; A F ; (1992). Neuropsychological and psychiatric abnormalities in myalgic encephalomyelitis: a preliminary report. . 31(111-120).	Psychological/psychosocial/socioeconomic
Richards J ; Turk J ; White S ; (2005). Children and adolescents with Chronic Fatigue Syndrome in non-specialist settings - Beliefs functional impairment and psychiatric disturbances. European Child & Adolescent Psychiatry. 14(310-318).	Psychological/psychosocial/socioeconomic
Rimes K A; Goodman R ; Hotopf M ; Wessely S ; Meltzer H ; Chalder T ; (2007). Incidence prognosis and risk factors for fatigue and chronic fatigue syndrome in adolescents: a prospective community study. Pediatrics. 119(e603-9).	Psychological/psychosocial/socioeconomic
Rimes Katharine A; Ashcroft Joanna ; Bryan Lauren ; Chalder Trudie ; (2016). Emotional suppression in chronic fatigue syndrome: Experimental study. Health Psychology. 35(979-986).	Psychological/psychosocial/socioeconomic
Roma, M., Marden, C. L., Flaherty, M. A. K., Jasion, S. E., Cranston, E. M., & Rowe, P. C. (2019). Impaired Health-Related Quality of Life in Adolescent Myalgic Encephalomyelitis/Chronic Fatigue Syndrome: The Impact of Core Symptoms. 7, 26.	Psychological/psychosocial/socioeconomic
Ross S ; Fantie B ; Straus S F; Grafman J ; (2001). Divided attention deficits in patients with chronic fatigue syndrome. Appl Neuropsychol. 8(44139).	Psychological/psychosocial/socioeconomic
Rusconi A ; Rubeo M ; Bernabei A ; Valesini G ; (1994). Psychiatric aspects of chronic fatigue syndrome. Medicina Psicosomatica. 39(209-223).	Psychological/psychosocial/socioeconomic
Saez-Francas N ; Alegre J ; Calvo N ; Antonio Ramos-Quiroga ; J ; Ruiz E ; Hernandez-Vara J ; Casas M ; (2012). Attention-deficit hyperactivity disorder in chronic fatigue syndrome patients. Psychiatry Res. 200(748-53).	Psychological/psychosocial/socioeconomic
Saez-Francas N ; Calvo N ; Alegre J ; Castro-Marrero J ; Ramirez N ; Hernandez-Vara J ; Casas M ; (2015). Childhood trauma in Chronic Fatigue Syndrome: focus on personality disorders and psychopathology. Compr Psychiatry. 62(44087).	Psychological/psychosocial/socioeconomic
Saez-Francas N ; Valero S ; Calvo N ; Goma I Freixanet M; Alegre J ; de Sevilla ; T F ; Casas M ; (2014). Chronic fatigue syndrome and personality: a case-control study using the Alternative Five Factor Model. Psychiatry Res. 216(373-8).	Psychological/psychosocial/socioeconomic
Sandman C A; Barron J L; Nackoul K ; Goldstein J ; Fidler F ; (1993). Memory deficits associated with chronic fatigue immune dysfunction syndrome. Biol Psychiatry. 33(618-23).	Psychological/psychosocial/socioeconomic
Scheffers, M. K., Johnson, R., Jr, Grafman, J., Dale, J. K., & Straus, S. E. (1992). Attention and short-term memory in chronic fatigue syndrome patients: an event-related potential analysis. 42(9), 1667-1675.	Psychological/psychosocial/socioeconomic
Schlogelhofer M ; Willinger U ; Itzlinger U ; Wolf C ; Bailer U ; Aschauer H N; (2000). Personality in patients with Chronic Fatigue Syndrome compared to depressed patients. European Psychiatry. 15(390S-390S).	Psychological/psychosocial/socioeconomic
Schmaling Karen B; DiClementi Jeannie D; (1995). Interpersonal stressors in chronic fatigue syndrome: A pilot study. Journal of Chronic Fatigue Syndrome. 1(153-157).	Psychological/psychosocial/socioeconomic
Sepede G ; Racciatti D ; Gorgoretti V ; Nacci M ; Pizzigallo E ; Onofrj M ; Di Giannantonio ; M ; Niolu C ; Salerno R M; Gambi F ; (2011). Psychophysical distress and alexithymic traits in chronic fatigue syndrome with and without comorbid depression. Int. 24(1017-25).	Psychological/psychosocial/socioeconomic
Sirois F M; Molnar D S; (2014). Perfectionism and maladaptive coping styles in patients with chronic fatigue syndrome irritable bowel syndrome and fibromyalgia/arthritis and in healthy controls. Psychother Psychosom. 83(384-5).	Psychological/psychosocial/socioeconomic
Sundbom E ; Henningsson M ; Holm U ; Soderbergh S ; Evengard B ; (2002). Possible influence of defenses and negative life events on patients with chronic fatigue syndrome: a pilot study. Psychol Rep. 91(963-78).	Psychological/psychosocial/socioeconomic
Taillefer S S; Kirmayer L J; Robbins J M; Lasry J C; (2002). Psychological correlates of functional status in chronic fatigue syndrome. J Psychosom Res. 53(1097-106).	Psychological/psychosocial/socioeconomic
Taylor R R; Jason L A; (2001). Sexual abuse physical abuse chronic fatigue and chronic fatigue syndrome: a community-based study. J Nerv Ment Dis. 189(709-15).	Psychological/psychosocial/socioeconomic
Torres-Harding S R; Jason L A; Turkoglu O D; (2004). Family medical history of persons with chronic fatigue syndrome. Journal of Chronic Fatigue Syndrome. 12(25-35).	Psychological/psychosocial/socioeconomic
Van Campen ; E ; Van Den Eede ; F ; Moorkens G ; Schotte C ; Schacht R ; Sabbe B G; Cosyns P ; Claes S J; (2009). Use of the Temperament and Character Inventory (TCI) for assessment of personality in chronic fatigue syndrome. Psychosomatics. 50(147-54).	Psychological/psychosocial/socioeconomic
van de Putte ; E M ; Engelbert R H; Kuis W ; Kimpen J L; Uiterwaal C S; (2007). Alexithymia in adolescents with chronic fatigue syndrome. J Psychosom Res. 63(377-80).	Psychological/psychosocial/socioeconomic
van de Putte ; E M ; Engelbert R H; Kuis W ; Sinnema G ; Kimpen J L; Uiterwaal C S; (2005). Chronic fatigue syndrome and health control in adolescents and parents. Arch Dis Child. 90(1020-4).	Psychological/psychosocial/socioeconomic
van de Putte ; E M ; van Doornen ; L J ; Engelbert R H; Kuis W ; Kimpen J L; Uiterwaal C S; (2006). Mirrored symptoms in mother and child with chronic fatigue syndrome. Pediatrics. 117(2074-9).	Psychological/psychosocial/socioeconomic
Van Den Eede ; F ; Haccuria T ; De Venter ; M ; Moorkens G ; (2012). Childhood sexual abuse and chronic fatigue syndrome. British Journal of Psychiatry. 200(164-165).	Psychological/psychosocial/socioeconomic
van der Werf ; S P ; Prins J B; Jongen P J; van der Meer ; J W ; Bleijenberg G ; (2000). Abnormal neuropsychological findings are not necessarily a sign of cerebral impairment: a matched comparison between chronic fatigue syndrome and multiple sclerosis. Neuropsychiatry Neuropsychol Behav Neurol. 13(199-203).	Psychological/psychosocial/socioeconomic
van Geelen ; S M ; Fuchs C E; van Geel ; R ; Luyten P ; van de Putte ; E M ; (2015). The Self beyond Somatic Symptoms: A Narrative Approach to Self-Experience in Adolescent Chronic Fatigue Syndrome. Psychopathology. 48(278-86).	Psychological/psychosocial/socioeconomic
Van Houdenhove ; B ; Neerinckx E ; Lysens R ; Vertommen H ; Van Houdenhove ; L ; Onghena P ; Westhovens R ; D'Hooghe M B; (2001). Victimization in chronic fatigue syndrome and fibromyalgia in tertiary care: a controlled study on prevalence and characteristics. Psychosomatics. 42(44064).	Psychological/psychosocial/socioeconomic
Van Houdenhove ; B ; Onghena P ; Neerinckx E ; Hellin J ; (1995). Does high 'action-proneness' make people more vulnerable to chronic fatigue syndrome? A controlled psychometric study. J Psychosom Res. 39(633-40).	Psychological/psychosocial/socioeconomic
Van Hudenhove ; B ; Neerinckx E ; Onghena P ; Lysens R ; Vertommen H ; (2001). Premorbid "overactive" lifestyle in chronic fatigue syndrome and fibromyalgia - An etiological factor or proof of good citizenship?. Journal of Psychosomatic Research. 51(571-576).	Psychological/psychosocial/socioeconomic
van, M., Geenen, R., Kuis, W., Heijnen, C. J., & Sinnema, G. (2001). Psychological adjustment of adolescent girls with chronic fatigue syndrome. 107(3), E35.	Psychological/psychosocial/socioeconomic
Vollmer-Conna U ; Wakefield D ; Lloyd A ; Hickie I ; Lemon J ; Bird K D; Westbrook R F; (1997). Cognitive deficits in patients suffering from chronic fatigue syndrome acute infective illness or depression. Br J Psychiatry. 171(377-81).	Psychological/psychosocial/socioeconomic
Walsh C M; Zainal N Z; Middleton S J; Paykel E S; (2001). A family history study of chronic fatigue syndrome. Psychiatr Genet. 11(123-8).	Psychological/psychosocial/socioeconomic
Ware N C; (1998). Sociosomatics and illness course in chronic fatigue syndrome. Psychosomatic Medicine. 60(394-401).	Psychological/psychosocial/socioeconomic
Wessely S ; Chalder T ; Hirsch S ; Wallace P ; Wright D ; (1996). Psychological symptoms somatic symptoms and psychiatric disorder in chronic fatigue and chronic fatigue syndrome: a prospective study in the primary care setting. Am J Psychiatry. 153(1050-9).	Psychological/psychosocial/socioeconomic
White C ; Schweitzer R ; (2000). The role of personality in the development and perpetuation of chronic fatigue syndrome. J Psychosom Res. 48(515-24).	Psychological/psychosocial/socioeconomic
Wood B ; Wessely S ; (1999). Personality and social attitudes in chronic fatigue syndrome. J Psychosom Res. 47(385-97).	Psychological/psychosocial/socioeconomic
Robinson, L. J., Gallagher, P., Watson, S., Pearce, R., Finkelmeyer, A., Maclachlan, L., & Newton, J. L. (2019). Impairments in cognitive performance in chronic fatigue syndrome are common, not related to co-morbid depression but do associate with autonomic dysfunction. 14(2), e0210394.	Psychological/psychosocial/socioeconomic Circulatory
Raison C L; Lin J M; Reeves W C; (2009). Association of peripheral inflammatory markers with chronic fatigue in a population-based sample. Brain Behav Immun. 23(327-37).	Psychological/psychosocial/socioeconomic
Clark C ; Goodwin L ; Stansfeld S A; Hotopf M ; White P D; (2011). Premorbid risk markers for chronic fatigue syndrome in the 1958 British birth cohort. Br J Psychiatry. 199(323-9).	Psychological/psychosocial/socioeconomic Gastrointestinal Other
Buchwald D ; Herrell R ; Ashton S ; Belcourt M ; Schmaling K ; Sullivan P ; Neale M ; Goldberg J ; (2001). A twin study of chronic fatigue. Psychosom Med. 63(936-43).	Psychological/psychosocial/socioeconomic Genetic/epigenetic
Clark M R; Katon W ; Russo J ; Kith P ; Sintay M ; Buchwald D ; (1995). CHRONIC FATIGUE - RISK-FACTORS FOR SYMPTOM PERSISTENCE IN A 2-1/2-YEAR FOLLOW-UP-STUDY. American Journal of Medicine. 98(187-195).	Psychological/psychosocial/socioeconomic Immunological
Klimas N G; Ironson G ; Carter A ; Balbin E ; Bateman L ; Felsenstein D ; Levine S ; Peterson D ; Chiu K ; Allen A ; Cunningham K ; Gottschalk C G; Fletcher M ; Hornig M ; Canning C ; Komaroff A L; (2015). Findings from a clinical and laboratory database developed for discovery of pathogenic mechanisms in myalgic encephalomyelitis/chronic fatigue syndrome. Fatigue: Biomedicine Health and Behavior…	Psychological/psychosocial/socioeconomic Immunological Neurobiological
Swanink C M; Vercoulen J H; Bleijenberg G ; Fennis J F; Galama J M; van der Meer ; J W ; (1995). Chronic fatigue syndrome: a clinical and laboratory study with a well matched control group. J Intern Med. 237(499-506).	Psychological/psychosocial/socioeconomic Infections
Campbell, R., Vansteenkiste, M., Delesie, L., Tobback, E., Mariman, A., Vogelaers, D., & Mouratidis, A. (2018). Reciprocal associations between daily need-based experiences, energy, and sleep in chronic fatigue syndrome. 37(12), 1168-1178.	Psychological/psychosocial/socioeconomic Neurobiological
Cope H ; Pernet A ; Kendall B ; David A ; (1995). Cognitive functioning and magnetic resonance imaging in chronic fatigue. Br J Psychiatry. 167(86-94).	Psychological/psychosocial/socioeconomic Neurobiological
Lorensen T D; Gow K M; (2003). Quantitative electroencephalographic comodulation: An investigation of patterns in chronic fatigue syndrome. Journal of Neurotherapy. 7(43160).	Psychological/psychosocial/socioeconomic Neurobiological
Heim C ; Nater U M; Maloney E ; Boneva R ; Jones J F; Reeves W C; (2009). Childhood trauma and risk for chronic fatigue syndrome: association with neuroendocrine dysfunction. Arch Gen Psychiatry. 66(72-80).	Psychological/psychosocial/socioeconomic Neuroendocrinal/hormonal/metabolic
Kempke S ; Claes S ; (2015). Perfectionism and stress reactivity in patients with chronic fatigue syndrome. Psychoneuroendocrinology. 61(59).	Psychological/psychosocial/socioeconomic Neuroendocrinal/hormonal/metabolic Other
Gimeno Pi ; I ; Guitard Sein-Echaluce ; M L ; Rossello Aubach ; L ; Torres Puig-Gros ; J ; Fernandez Sola ; J ; (2016). Stressful Events in the Onset of Chronic Fatigue Syndrome. Rev Esp Salud Publica. 90(e1-7).	Psychological/psychosocial/socioeconomic Other
Herrell Richard ; Goldberg Jack ; Hartman Suzanne ; Belcourt Megan ; Schmaling Karen ; Buchwald Dedra ; (2002). Chronic fatigue and chronic fatigue syndrome: A co-twin study of functional status. Quality of Life Research: An International Journal of Quality of Life Aspects of Treatment Care & Rehabilitation. 11(463-471).	Psychological/psychosocial/socioeconomic Other
MacDonald K L; Osterholm M T; LeDell K H; White K E; Schenck C H; Chao C C; Persing D H; Johnson R C; Barker J M; Peterson P K; (1996). A case-control study to assess possible triggers and cofactors in chronic fatigue syndrome. Am J Med. 100(548-54).	Psychological/psychosocial/socioeconomic Other
Priebe S ; Fakhoury W K; Henningsen P ; (2008). Functional incapacity and physical and psychological symptoms: how they interconnect in chronic fatigue syndrome. Psychopathology. 41(339-45).	Psychological/psychosocial/socioeconomic Other
Tjell, C., Iglebekk, W., & Borenstein, P. (2019). Can a Chronic BPPV With a History of Trauma be the Trigger of Symptoms in Vestibular Migraine, Myalgic Encephalomyelitis/Chronic Fatigue Syndrome (ME/CFS), and Whiplash Associated Disorders (WAD)? A Retrospective Cohort Study. 40(1), 96-102.	Psychological/psychosocial/socioeconomic Other
Viner R ; Hotopf M ; (2004). Childhood predictors of self reported chronic fatigue syndrome/myalgic encephalomyelitis in adults: national birth cohort study. Bmj. 329(941).	Psychological/psychosocial/socioeconomic Other
Goodwin L ; White P D; Hotopf M ; Stansfeld S A; Clark C ; (2011). Psychopathology and physical activity as predictors of chronic fatigue syndrome in the 1958 british birth cohort: a replication study of the 1946 and 1970 birth cohorts. Ann Epidemiol. 21(343-50).	Psychological/psychosocial/socioeconomic Other
Dobbins J G; Natelson B H; Brassloff I ; Drastal S ; Sisto S ; (1995). Physical behavioral and psychological risk factors for chronic fatigue syndrome: a central role for stress?. Journal of Chronic Fatigue Syndrome. 1(43-57).	Psychological/psychosocial/socioeconomic Other
Gucht Veronique ; Garcia Franshelis ; Engelsman Marielle ; Maes Stan ; (2016). Differences in Physical and Psychosocial Characteristics Between CFS and Fatigued Non-CFS Patients a Case-Control Study. International Journal of Behavioral Medicine. 23(589-594).	Psychological/psychosocial/socioeconomic Other
